# Supplementary material for: Overexpression of AmpC Promotes Bacteriophage Lysis of Ampicillin-Resistant Escherichia coli
Source: Front Microbiol. 2020 Jan 8;10:2973. doi: 10.3389/fmicb.2019.02973 (PMC6960117; doi:10.3389/fmicb.2019.02973)
Supplement: Supplementary file 2 [file Data_Sheet_2.xlsx]

## Sheet: Sheet1
Supplementary Data: Protemics of E.coli CVCC1418AmpR VS E.coli CVCC1418
Accession	ProteinName	GeneName	LogRatio(CVCC1418AmpR/CVCC1418)	p Value	LogP	Sig(CVCC1418AmpR/CVCC1418)	GroupCVCC1418AmpR	GroupCVCC1418	SpecificGroup	Sig&Specific
CHIP_ECOLI	Chitoporin	chiP	2.32193	0.00015726	3.80338	1	3	3	0	1
AMPC_ECOLI	Beta-lactamase	ampC	1.58496	0.000562004	3.25026	1	3	3	0	1
DCEA_ECOLI	Glutamate decarboxylase alpha	gadA	1.45943	0.000265505	3.57593	1	3	3	0	1
AROM_ECOLI	Protein AroM	aroM	1.32193	0.000484128	3.31504	1	3	3	0	1
NFSB_ECOLI	Oxygen-insensitive NAD(P)H nitroreductase	nfsB	1.32193	0.00653338	2.18486	1	3	3	0	1
REPB_ECOLI	RepFIB replication protein A	repB	1.20645	0.0379061	1.42129	1	3	3	0	1
6PGD_ECOLI	6-phosphogluconate dehydrogenase, decarboxylating	gnd	1.09954	8.92165e-05	4.04955	1	3	3	0	1
MANB_ECOLI	Phosphomannomutase	manB	1.09954	8.92165e-05	4.04955	1	3	3	0	1
MANC_ECOLI	Mannose-1-phosphate guanylyltransferase	manC	1	0.000978089	3.00962	1	3	3	0	1
YECD_ECOLI	Isochorismatase family protein YecD	yecD	1	0.00749043	2.12549	1	3	3	0	1
MOLR_ECOLI	Putative molybdate metabolism regulator	yehH	0.956931	0.0213789	1.67001	1	3	3	0	1
OMPA_ECOLI	Outer membrane protein A	ompA	0.912537	0.000447238	3.34946	1	3	3	0	1
EFP_ECOBW	Elongation factor P	efp	0.906891	0.00219213	2.65913	1	3	3	0	1
HFLC_ECOLI	Modulator of FtsH protease HflC	hflC	0.819428	0.00020204	3.69456	1	3	3	0	1
SLP_ECOLI	Outer membrane protein slp	slp	0.819428	0.00020204	3.69456	1	3	3	0	1
EPMA_ECOBW	Elongation factor P--(R)-beta-lysine ligase	epmA	0.819428	0.0079662	2.09875	1	3	3	0	1
SOPA_ECOLI	Protein SopA	sopA	0.819428	0.022646	1.64501	1	3	3	0	1
YCAC_ECOLI	Uncharacterized protein YcaC	ycaC	0.736966	0.00227843	2.64237	1	3	3	0	1
ORN_ECOLI	Oligoribonuclease	orn	0.658963	0.000388171	3.41098	1	3	3	0	1
DCEB_ECOLI	Glutamate decarboxylase beta	gadB	0.658963	0.000388171	3.41098	1	3	3	0	1
YJBJ_ECOLI	UPF0337 protein YjbJ	yjbJ	0.658963	0.000388171	3.41098	1	3	3	0	1
ADH2_ECOLI	Probable alcohol dehydrogenase	yiaY	0.658963	0.00532813	2.27343	1	3	3	0	1
YAGU_ECOLI	Inner membrane protein YagU	yagU	0.658963	0.0379966	1.42026	1	3	3	0	1
NNR_ECOLI	Bifunctional NAD(P)H-hydrate repair enzyme Nnr	nnr	0.658963	0.0379966	1.42026	1	3	3	0	1
NUOH_ECOBW	NADH-quinone oxidoreductase subunit H	nuoH	0.658963	0.0379966	1.42026	1	3	3	0	1
NQOR_ECOBW	NAD(P)H dehydrogenase (quinone)	BWG_0858	0.584963	0.000562004	3.25026	1	3	3	0	1
HFLK_ECOLI	Modulator of FtsH protease HflK	hflK	0.584963	0.000562004	3.25026	1	3	3	0	1
SODC_ECOLI	Superoxide dismutase [Cu-Zn]	sodC	0.584963	0.000562004	3.25026	1	3	3	0	1
PSIF_ECOLI	Phosphate starvation-inducible protein PsiF	psiF	0.584963	0.000562004	3.25026	1	3	3	0	1
GLMS_ECOLI	Glutamine--fructose-6-phosphate aminotransferase [isomerizing]	glmS	0.584963	0.0194418	1.71126	1	3	3	0	1
ATDA_ECOLI	Spermidine N(1)-acetyltransferase	speG	0.584963	0.0379966	1.42026	1	3	3	0	1
T3MO_BPP1	Type III restriction-modification system EcoPI enzyme mod	MOD	1.44746	0.0764038	1.11688	0	3	3	0	0
AMPH_ECOLI	D-alanyl-D-alanine-carboxypeptidase/endopeptidase AmpH	ampH	0.819428	0.0798253	1.09786	0	3	3	0	0
YCJY_ECOLI	Uncharacterized protein YcjY	ycjY	0.736966	0.0588849	1.23	0	3	3	0	0
METF_ECOLI	5,10-methylenetetrahydrofolate reductase	metF	0.736966	0.116117	0.935106	0	3	3	0	0
LAST_ECOLI	Uncharacterized tRNA/rRNA methyltransferase LasT	lasT	0.658963	0.0513744	1.28925	0	3	3	0	0
UIDR_ECOLI	HTH-type transcriptional regulator UidR	uidR	0.658963	0.0651085	1.18636	0	3	3	0	0
FIC_ECOLI	Probable adenosine monophosphate-protein transferase fic	fic	0.584963	0.0667665	1.17544	0	3	3	0	0
CAPSD_BPHK7	Major capsid protein	5	0.584963	0.323494	0.490134	0	3	3	0	0
AMY2_ECOLI	Cytoplasmic alpha-amylase	amyA	0.514573	2.8135e-62	61.5508	0	3	3	0	0
SECG_ECOLI	Protein-export membrane protein SecG	secG	0.514573	2.8135e-62	61.5508	0	3	3	0	0
RNR_ECOLI	Ribonuclease R	rnr	0.514573	0.00653338	2.18486	0	3	3	0	0
FRMA_ECOLI	S-(hydroxymethyl)glutathione dehydrogenase	frmA	0.514573	0.00653338	2.18486	0	3	3	0	0
RSUA_ECOLI	Ribosomal small subunit pseudouridine synthase A	rsuA	0.514573	0.00653338	2.18486	0	3	3	0	0
GSTA_ECOLI	Glutathione S-transferase GstA	gstA	0.514573	0.00653338	2.18486	0	3	3	0	0
YJGR_ECOLI	Uncharacterized protein YjgR	yjgR	0.514573	0.00653338	2.18486	0	3	3	0	0
YBHL_ECOLI	Inner membrane protein YbhL	ybhL	0.514573	0.00653338	2.18486	0	3	3	0	0
SOPB_ECOLI	Protein SopB	sopB	0.514573	0.00653338	2.18486	0	3	3	0	0
YDIZ_ECOLI	Uncharacterized protein YdiZ	ydiZ	0.514573	0.0601698	1.22062	0	3	3	0	0
YJDI_ECOLI	Uncharacterized protein YjdI	yjdI	0.514573	0.039942	1.39857	0	3	3	0	0
YQJD_ECOLI	Uncharacterized protein YqjD	yqjD	0.514573	0.039942	1.39857	0	3	3	0	0
UXAC_ECOBW	Uronate isomerase	uxaC	0.514573	0.039942	1.39857	0	3	3	0	0
PRET_ECOLI	NAD-dependent dihydropyrimidine dehydrogenase subunit PreT	preT	0.514573	0.039942	1.39857	0	3	3	0	0
BETB_ECODH	NAD/NADP-dependent betaine aldehyde dehydrogenase	betB	0.514573	0.039942	1.39857	0	3	3	0	0
MDTF_ECOLI	Multidrug resistance protein MdtF	mdtF	0.514573	0.222983	0.651728	0	3	3	0	0
SRA_ECOLI	Stationary-phase-induced ribosome-associated protein	sra	0.459432	0.00653338	2.18486	0	3	3	0	0
MALY_ECOLI	Protein MalY	malY	0.447459	0.0390205	1.40871	0	3	3	0	0
POXB_ECOLI	Pyruvate dehydrogenase [ubiquinone]	poxB	0.447459	0.0013239	2.87815	0	3	3	0	0
MOAB_ECOLI	Molybdenum cofactor biosynthesis protein B	moaB	0.447459	0.0013239	2.87815	0	3	3	0	0
RLMB_ECOLI	23S rRNA (guanosine-2'-O-)-methyltransferase RlmB	rlmB	0.447459	0.0013239	2.87815	0	3	3	0	0
GADC_ECOLI	Probable glutamate/gamma-aminobutyrate antiporter	gadC	0.447459	0.0013239	2.87815	0	3	3	0	0
RCNB_ECOLI	Nickel/cobalt homeostasis protein RcnB	rcnB	0.447459	0.0013239	2.87815	0	3	3	0	0
YAJO_ECOLI	Uncharacterized oxidoreductase YajO	yajO	0.447459	0.0013239	2.87815	0	3	3	0	0
YEBF_ECOLI	Protein YebF	yebF	0.447459	0.0013239	2.87815	0	3	3	0	0
METE_ECODH	5-methyltetrahydropteroyltriglutamate--homocysteine methyltransferase	metE	0.447459	0.0161301	1.79236	0	3	3	0	0
ALF1_ECOLI	Fructose-bisphosphate aldolase class 1	fbaB	0.447459	0.0161301	1.79236	0	3	3	0	0
USPG_ECOLI	Universal stress protein G	uspG	0.447459	0.0161301	1.79236	0	3	3	0	0
HFLX_ECOLI	GTPase HflX	hflX	0.447459	0.0161301	1.79236	0	3	3	0	0
PREA_ECOLI	NAD-dependent dihydropyrimidine dehydrogenase subunit PreA	preA	0.447459	0.0161301	1.79236	0	3	3	0	0
YEAK_ECOLI	Uncharacterized protein YeaK	yeaK	0.447459	0.0161301	1.79236	0	3	3	0	0
ANMK_ECOBW	Anhydro-N-acetylmuramic acid kinase	anmK	0.447459	0.0161301	1.79236	0	3	3	0	0
YBEL_ECOLI	Uncharacterized protein YbeL	ybeL	0.447459	0.0907332	1.04223	0	3	3	0	0
RSSA_ECOLI	NTE family protein RssA	rssA	0.447459	0.184849	0.733183	0	3	3	0	0
YKGG_ECOLI	Uncharacterized protein YkgG	ykgG	0.447459	0.289477	0.538385	0	3	3	0	0
ELAB_ECOLI	Protein ElaB	elaB	0.432959	0.00219213	2.65913	0	3	3	0	0
YQJE_ECOLI	Inner membrane protein YqjE	yqjE	0.400538	0.0013239	2.87815	0	3	3	0	0
YGGL_ECOLI	Uncharacterized protein YggL	yggL	0.400538	0.0907332	1.04223	0	3	3	0	0
YAII_ECOBW	UPF0178 protein YaiI	yaiI	0.400538	0.526055	0.278969	0	3	3	0	0
FRDA_ECOLI	Fumarate reductase flavoprotein subunit	frdA	0.383329	0.00219213	2.65913	0	3	3	0	0
PURA_ECOBW	Adenylosuccinate synthetase	purA	0.383329	0.00219213	2.65913	0	3	3	0	0
AHPF_ECOLI	Alkyl hydroperoxide reductase subunit F	ahpF	0.383329	0.00219213	2.65913	0	3	3	0	0
YGIW_ECOLI	Protein YgiW	ygiW	0.383329	0.00219213	2.65913	0	3	3	0	0
MIAA_ECOBW	tRNA dimethylallyltransferase	miaA	0.383329	0.00219213	2.65913	0	3	3	0	0
EFEO_ECOLI	Iron uptake system component EfeO	efeO	0.383329	0.00219213	2.65913	0	3	3	0	0
YECJ_ECOLI	Uncharacterized protein YecJ	yecJ	0.383329	0.00219213	2.65913	0	3	3	0	0
CHRR_ECOLI	Chromate reductase	chrR	0.383329	0.00219213	2.65913	0	3	3	0	0
TSAE_ECOLI	tRNA threonylcarbamoyladenosine biosynthesis protein TsaE	tsaE	0.383329	0.00219213	2.65913	0	3	3	0	0
YEJL_ECOBW	UPF0352 protein YejL	yejL	0.383329	0.00219213	2.65913	0	3	3	0	0
OSME_ECOLI	Osmotically-inducible lipoprotein E	osmE	0.383329	0.0248962	1.60387	0	3	3	0	0
D0VEY8_ECOLI	Phosphatidylserine decarboxylase proenzyme	psd	0.383329	0.0248962	1.60387	0	3	3	0	0
ARNA_ECOBW	Bifunctional polymyxin resistance protein ArnA	arnA	0.383329	0.0248962	1.60387	0	3	3	0	0
AHR_ECOLI	Aldehyde reductase Ahr	ahr	0.383329	0.0248962	1.60387	0	3	3	0	0
YHFG_ECOLI	Uncharacterized protein YhfG	yhfG	0.383329	0.0248962	1.60387	0	3	3	0	0
DPS_ECOBW	DNA protection during starvation protein	dps	0.383329	0.0572352	1.24234	0	3	3	0	0
RL32_ECOBW	50S ribosomal protein L32	rpmF	0.383329	0.0572352	1.24234	0	3	3	0	0
ACNA_ECOLI	Aconitate hydratase A	acnA	0.383329	0.0572352	1.24234	0	3	3	0	0
PHSG_ECOLI	Glycogen phosphorylase	glgP	0.383329	0.0572352	1.24234	0	3	3	0	0
GABD_ECOLI	Succinate-semialdehyde dehydrogenase [NADP(+)] GabD	gabD	0.383329	0.0572352	1.24234	0	3	3	0	0
YFFB_ECOLI	Protein YffB	yffB	0.383329	0.0572352	1.24234	0	3	3	0	0
RSMD_ECOLI	Ribosomal RNA small subunit methyltransferase D	rsmD	0.383329	0.0572352	1.24234	0	3	3	0	0
METB_ECOLI	Cystathionine gamma-synthase	metB	0.383329	0.0572352	1.24234	0	3	3	0	0
YHJG_ECOLI	Uncharacterized protein YhjG	yhjG	0.383329	0.0572352	1.24234	0	3	3	0	0
SRLD_ECOLI	Sorbitol-6-phosphate 2-dehydrogenase	srlD	0.383329	0.0572352	1.24234	0	3	3	0	0
NUON_ECOBW	NADH-quinone oxidoreductase subunit N	nuoN	0.383329	0.12417	0.905982	0	3	3	0	0
CBPA_ECOBW	Curved DNA-binding protein	cbpA	0.383329	0.155016	0.809623	0	3	3	0	0
GABT_ECOLI	4-aminobutyrate aminotransferase GabT	gabT	0.383329	0.155016	0.809623	0	3	3	0	0
QUEC_ECOBW	7-cyano-7-deazaguanine synthase	queC	0.383329	0.155016	0.809623	0	3	3	0	0
YGHA_ECOLI	Uncharacterized oxidoreductase YghA	yghA	0.383329	0.155016	0.809623	0	3	3	0	0
YEGP_ECOLI	UPF0339 protein YegP	yegP	0.383329	0.155016	0.809623	0	3	3	0	0
SAD_ECOLI	Succinate semialdehyde dehydrogenase [NAD(P)+] Sad	sad	0.383329	0.277069	0.557412	0	3	3	0	0
FHUC_ECOLI	Iron(3+)-hydroxamate import ATP-binding protein FhuC	fhuC	0.383329	0.277069	0.557412	0	3	3	0	0
OMPX_ECOLI	Outer membrane protein X	ompX	0.343954	0.00219213	2.65913	0	3	3	0	0
HPF_ECOLI	Ribosome hibernation promoting factor	hpf	0.343954	0.00219213	2.65913	0	3	3	0	0
DHAK_ECOLI	PTS-dependent dihydroxyacetone kinase, dihydroxyacetone-binding subunit DhaK	dhaK	0.343954	0.155016	0.809623	0	3	3	0	0
GLGA_ECOBW	Glycogen synthase	glgA	0.321928	0.0257214	1.58971	0	3	3	0	0
ACEA_ECOLI	Isocitrate lyase	aceA	0.321928	0.0257214	1.58971	0	3	3	0	0
ERFK_ECOLI	Probable L,D-transpeptidase ErfK/SrfK	erfK	0.321928	0.0257214	1.58971	0	3	3	0	0
RSGA_ECOBW	Putative ribosome biogenesis GTPase RsgA	rsgA	0.321928	0.0257214	1.58971	0	3	3	0	0
MDTE_ECOLI	Multidrug resistance protein MdtE	mdtE	0.321928	0.116117	0.935106	0	3	3	0	0
TNAA_ECOBW	Tryptophanase	tnaA	0.321928	0.116117	0.935106	0	3	3	0	0
TRPA_ECOBW	Tryptophan synthase alpha chain	trpA	0.321928	0.116117	0.935106	0	3	3	0	0
YDGJ_ECOLI	Uncharacterized oxidoreductase YdgJ	ydgJ	0.321928	0.116117	0.935106	0	3	3	0	0
UXAA_ECOLI	Altronate dehydratase	uxaA	0.321928	0.116117	0.935106	0	3	3	0	0
AIDB_ECOLI	Putative acyl-CoA dehydrogenase AidB	aidB	0.321928	0.116117	0.935106	0	3	3	0	0
MUTL_ECOBW	DNA mismatch repair protein MutL	mutL	0.321928	0.116117	0.935106	0	3	3	0	0
TRPE_ECOLI	Anthranilate synthase component 1	trpE	0.321928	0.116117	0.935106	0	3	3	0	0
HFQ_ECOBW	RNA-binding protein Hfq	hfq	0.321928	0.116117	0.935106	0	3	3	0	0
YDJY_ECOLI	Uncharacterized protein YdjY	ydjY	0.321928	0.116117	0.935106	0	3	3	0	0
KTHY_ECOBW	Thymidylate kinase	tmk	0.321928	0.116117	0.935106	0	3	3	0	0
YDIH_ECOLI	Uncharacterized protein YdiH	ydiH	0.321928	0.116117	0.935106	0	3	3	0	0
NEMA_ECOLI	N-ethylmaleimide reductase	nemA	0.321928	0.260575	0.584068	0	3	3	0	0
ALDA_ECOLI	Lactaldehyde dehydrogenase	aldA	0.321928	0.260575	0.584068	0	3	3	0	0
NARX_ECOLI	Nitrate/nitrite sensor protein NarX	narX	0.321928	0.260575	0.584068	0	3	3	0	0
D0VEY3_ECOLI	Lipid A biosynthesis myristoyltransferase	lpxM	0.321928	0.260575	0.584068	0	3	3	0	0
AMIA_ECOLI	N-acetylmuramoyl-L-alanine amidase AmiA	amiA	0.321928	0.260575	0.584068	0	3	3	0	0
YEIE_ECOLI	Uncharacterized HTH-type transcriptional regulator YeiE	yeiE	0.321928	0.373901	0.427243	0	3	3	0	0
NLPI_ECOBW	Lipoprotein NlpI	nlpI	0.321928	0.373901	0.427243	0	3	3	0	0
YNJB_ECOLI	Protein YnjB	ynjB	0.321928	0.391076	0.407739	0	3	3	0	0
YEAG_ECOLI	Uncharacterized protein YeaG	yeaG	0.321928	1.42434e-61	60.8464	0	3	3	0	0
USPF_ECOLI	Universal stress protein F	uspF	0.321928	1.42434e-61	60.8464	0	3	3	0	0
SPPA_ECOLI	Protease 4	sppA	0.321928	1.42434e-61	60.8464	0	3	3	0	0
BLC_ECOLI	Outer membrane lipoprotein Blc	blc	0.321928	1.42434e-61	60.8464	0	3	3	0	0
HDEB_ECOLI	Acid stress chaperone HdeB	hdeB	0.321928	0.0257214	1.58971	0	3	3	0	0
LOLC_ECOLI	Lipoprotein-releasing system transmembrane protein LolC	lolC	0.321928	0.0257214	1.58971	0	3	3	0	0
MSCM_ECOLI	Miniconductance mechanosensitive channel MscM	mscM	0.321928	0.0257214	1.58971	0	3	3	0	0
FRLB_ECOLI	Fructoselysine 6-phosphate deglycase	frlB	0.321928	0.0257214	1.58971	0	3	3	0	0
MIPA_ECOLI	MltA-interacting protein	mipA	0.289507	0.116117	0.935106	0	3	3	0	0
DEGP_ECOLI	Periplasmic serine endoprotease DegP	degP	0.263034	0.00749043	2.12549	0	3	3	0	0
GLRX2_ECOLI	Glutaredoxin-2	grxB	0.263034	0.00749043	2.12549	0	3	3	0	0
OSMC_ECOLI	Peroxiredoxin OsmC	osmC	0.263034	0.00749043	2.12549	0	3	3	0	0
YHII_ECOLI	Uncharacterized protein YhiI	yhiI	0.263034	0.00749043	2.12549	0	3	3	0	0
PROP_ECOLI	Proline/betaine transporter	proP	0.263034	0.00749043	2.12549	0	3	3	0	0
YEEZ_ECOLI	Protein YeeZ	yeeZ	0.263034	0.00749043	2.12549	0	3	3	0	0
GSTB_ECOLI	Glutathione S-transferase GstB	gstB	0.263034	0.00749043	2.12549	0	3	3	0	0
YECA_ECOLI	Uncharacterized protein YecA	yecA	0.263034	0.00749043	2.12549	0	3	3	0	0
CISY_ECOLI	Citrate synthase	gltA	0.263034	0.00749043	2.12549	0	3	3	0	0
HDHA_ECOLI	7-alpha-hydroxysteroid dehydrogenase	hdhA	0.263034	0.00749043	2.12549	0	3	3	0	0
GARR_ECOLI	2-hydroxy-3-oxopropionate reductase	garR	0.263034	0.00749043	2.12549	0	3	3	0	0
GLO2_ECOBW	Hydroxyacylglutathione hydrolase	gloB	0.263034	0.00749043	2.12549	0	3	3	0	0
TRER_ECOLI	HTH-type transcriptional regulator TreR	treR	0.263034	0.00749043	2.12549	0	3	3	0	0
SPEB_ECOBW	Agmatinase	speB	0.263034	0.0667665	1.17544	0	3	3	0	0
RL35_ECOBW	50S ribosomal protein L35	rpmI	0.263034	0.0667665	1.17544	0	3	3	0	0
SDHA_ECOLI	Succinate dehydrogenase flavoprotein subunit	sdhA	0.263034	0.0667665	1.17544	0	3	3	0	0
USPE_ECOLI	Universal stress protein E	uspE	0.263034	0.0667665	1.17544	0	3	3	0	0
YIAD_ECOLI	Probable lipoprotein YiaD	yiaD	0.263034	0.0667665	1.17544	0	3	3	0	0
SDHB_ECOLI	Succinate dehydrogenase iron-sulfur subunit	sdhB	0.263034	0.0667665	1.17544	0	3	3	0	0
NIFJ_ECOLI	Probable pyruvate-flavodoxin oxidoreductase	ydbK	0.263034	0.0667665	1.17544	0	3	3	0	0
UXUA_ECOBW	Mannonate dehydratase	uxuA	0.263034	0.0667665	1.17544	0	3	3	0	0
NUPC_ECOLI	Nucleoside permease NupC	nupC	0.263034	0.0667665	1.17544	0	3	3	0	0
GHRB_ECOBW	Glyoxylate/hydroxypyruvate reductase B	ghrB	0.263034	0.0667665	1.17544	0	3	3	0	0
NUOA_ECODH	NADH-quinone oxidoreductase subunit A	nuoA	0.263034	0.0667665	1.17544	0	3	3	0	0
UXUB_ECOLI	D-mannonate oxidoreductase	uxuB	0.263034	0.0667665	1.17544	0	3	3	0	0
YCBB_ECOLI	Probable L,D-transpeptidase YcbB	ycbB	0.263034	0.0667665	1.17544	0	3	3	0	0
YGGN_ECOLI	Uncharacterized protein YggN	yggN	0.263034	0.0667665	1.17544	0	3	3	0	0
DUSA_ECOLI	tRNA-dihydrouridine(20/20a) synthase	dusA	0.263034	0.0667665	1.17544	0	3	3	0	0
YPFJ_ECOLI	Uncharacterized protein YpfJ	ypfJ	0.263034	0.0667665	1.17544	0	3	3	0	0
RBSD_ECOBW	D-ribose pyranase	rbsD	0.263034	0.0667665	1.17544	0	3	3	0	0
YBJQ_ECOBW	UPF0145 protein YbjQ	ybjQ	0.263034	0.0667665	1.17544	0	3	3	0	0
AMN_ECOLI	AMP nucleosidase	amn	0.263034	0.0667665	1.17544	0	3	3	0	0
CMOB_ECOBW	tRNA (mo5U34)-methyltransferase	cmoB	0.263034	0.0667665	1.17544	0	3	3	0	0
FETA_ECOLI	Probable iron export ATP-binding protein FetA	fetA	0.263034	0.0667665	1.17544	0	3	3	0	0
ELAA_ECOLI	Protein ElaA	elaA	0.263034	0.0667665	1.17544	0	3	3	0	0
NARI_ECOLI	Respiratory nitrate reductase 1 gamma chain	narI	0.263034	0.0667665	1.17544	0	3	3	0	0
DJLA_ECOLI	DnaJ-like protein DjlA	djlA	0.263034	0.0667665	1.17544	0	3	3	0	0
SBMA_ECOLI	Peptide antibiotic transporter SbmA	sbmA	0.263034	0.0667665	1.17544	0	3	3	0	0
YCCJ_ECOLI	Uncharacterized protein YccJ	yccJ	0.263034	0.131778	0.880159	0	3	3	0	0
YJEI_ECOLI	Uncharacterized protein YjeI	yjeI	0.263034	0.131778	0.880159	0	3	3	0	0
NSRR_ECOBW	HTH-type transcriptional repressor NsrR	nsrR	0.263034	0.131778	0.880159	0	3	3	0	0
YKGF_ECOLI	Uncharacterized electron transport protein YkgF	ykgF	0.263034	0.131778	0.880159	0	3	3	0	0
YEAY_ECOLI	Uncharacterized lipoprotein YeaY	yeaY	0.263034	0.131778	0.880159	0	3	3	0	0
FUMA_ECOLI	Fumarate hydratase class I, aerobic	fumA	0.263034	0.237796	0.623795	0	3	3	0	0
ATMA_ECOLI	Magnesium-transporting ATPase, P-type 1	mgtA	0.263034	0.237796	0.623795	0	3	3	0	0
CYDD_ECOLI	ATP-binding/permease protein CydD	cydD	0.263034	0.237796	0.623795	0	3	3	0	0
YCGL_ECOLI	Protein YcgL	ycgL	0.263034	0.237796	0.623795	0	3	3	0	0
FUCM_ECOBW	L-fucose mutarotase	fucU	0.263034	0.237796	0.623795	0	3	3	0	0
RADA_ECOLI	DNA repair protein RadA	radA	0.263034	0.237796	0.623795	0	3	3	0	0
TYRA_ECOLI	T-protein	tyrA	0.263034	0.237796	0.623795	0	3	3	0	0
YAFJ_ECOLI	Putative glutamine amidotransferase YafJ	yafJ	0.263034	0.237796	0.623795	0	3	3	0	0
YHBO_ECOLI	Protein YhbO	yhbO	0.263034	0.237796	0.623795	0	3	3	0	0
MPGP_ECOBW	Putative mannosyl-3-phosphoglycerate phosphatase	BWG_1759	0.263034	0.237796	0.623795	0	3	3	0	0
SBCC_ECOLI	Nuclease SbcCD subunit C	sbcC	0.263034	0.237796	0.623795	0	3	3	0	0
RSTA_ECOLI	Transcriptional regulatory protein RstA	rstA	0.263034	0.237796	0.623795	0	3	3	0	0
PKA_ECOLI	Protein lysine acetyltransferase Pka	pka	0.263034	0.237796	0.623795	0	3	3	0	0
WECA_ECOLI	Undecaprenyl-phosphate alpha-N-acetylglucosaminyl 1-phosphate transferase	wecA	0.263034	0.315296	0.501281	0	3	3	0	0
YEGW_ECOLI	Uncharacterized HTH-type transcriptional regulator YegW	yegW	0.263034	0.315296	0.501281	0	3	3	0	0
CYSB_ECOLI	HTH-type transcriptional regulator CysB	cysB	0.263034	0.373901	0.427243	0	3	3	0	0
KITH_ECOLI	Thymidine kinase	tdk	0.263034	0.373901	0.427243	0	3	3	0	0
METN_ECOLI	Methionine import ATP-binding protein MetN	metN	0.263034	0.373901	0.427243	0	3	3	0	0
THIB_ECOLI	Thiamine-binding periplasmic protein	thiB	0.263034	0.373901	0.427243	0	3	3	0	0
NHAR_ECOLI	Transcriptional activator protein NhaR	nhaR	0.263034	0.373901	0.427243	0	3	3	0	0
ASMA_ECOLI	Protein AsmA	asmA	0.263034	0.398208	0.39989	0	3	3	0	0
GALR_ECOLI	HTH-type transcriptional regulator GalR	galR	0.263034	0.398208	0.39989	0	3	3	0	0
YHHW_ECOLI	Quercetin 2,3-dioxygenase	yhhW	0.263034	0.457253	0.339844	0	3	3	0	0
ETP_ECOLI	Low molecular weight protein-tyrosine-phosphatase Etp	etp	0.263034	0.488251	0.311357	0	3	3	0	0
YOAE_ECOLI	UPF0053 inner membrane protein YoaE	yoaE	0.263034	0.565856	0.247294	0	3	3	0	0
OPPA_ECOLI	Periplasmic oligopeptide-binding protein	oppA	0.241008	0.0474207	1.32403	0	3	3	0	0
TRXB_ECOLI	Thioredoxin reductase	trxB	0.237039	0.0667665	1.17544	0	3	3	0	0
YEDQ_ECOLI	Probable diguanylate cyclase YedQ	yedQ	0.237039	0.237796	0.623795	0	3	3	0	0
HDED_ECOLI	Protein HdeD	hdeD	0.206451	0.574819	0.240469	0	3	3	0	0
GLPK_ECOBW	Glycerol kinase	glpK	0.206451	0.0161301	1.79236	0	3	3	0	0
SYT_ECOBW	Threonine--tRNA ligase	thrS	0.206451	0.0161301	1.79236	0	3	3	0	0
NARG_ECOLI	Respiratory nitrate reductase 1 alpha chain	narG	0.206451	0.0161301	1.79236	0	3	3	0	0
PPSA_ECOLI	Phosphoenolpyruvate synthase	ppsA	0.206451	0.0161301	1.79236	0	3	3	0	0
NDK_ECOBW	Nucleoside diphosphate kinase	ndk	0.206451	0.0161301	1.79236	0	3	3	0	0
ACUI_ECOLI	Probable acrylyl-CoA reductase AcuI	acuI	0.206451	0.0161301	1.79236	0	3	3	0	0
SLYB_ECOLI	Outer membrane lipoprotein SlyB	slyB	0.206451	0.0161301	1.79236	0	3	3	0	0
NLPD_ECOLI	Murein hydrolase activator NlpD	nlpD	0.206451	0.0161301	1.79236	0	3	3	0	0
YDJA_ECOLI	Putative NAD(P)H nitroreductase YdjA	ydjA	0.206451	0.0161301	1.79236	0	3	3	0	0
NUOI_ECOLI	NADH-quinone oxidoreductase subunit I	nuoI	0.206451	0.0161301	1.79236	0	3	3	0	0
YQIC_ECOLI	Uncharacterized protein YqiC	yqiC	0.206451	0.0161301	1.79236	0	3	3	0	0
ROB_ECOLI	Right origin-binding protein	rob	0.206451	0.0161301	1.79236	0	3	3	0	0
DAPE_ECOBW	Succinyl-diaminopimelate desuccinylase	dapE	0.206451	0.0161301	1.79236	0	3	3	0	0
MODA_ECOLI	Molybdate-binding periplasmic protein	modA	0.206451	0.0161301	1.79236	0	3	3	0	0
PPIA_ECOLI	Peptidyl-prolyl cis-trans isomerase A	ppiA	0.206451	0.0161301	1.79236	0	3	3	0	0
YBDG_ECOLI	Miniconductance mechanosensitive channel YbdG	ybdG	0.206451	0.0161301	1.79236	0	3	3	0	0
RFAC_ECOLI	Lipopolysaccharide heptosyltransferase 1	rfaC	0.206451	0.0161301	1.79236	0	3	3	0	0
UVRB_ECOBW	UvrABC system protein B	uvrB	0.206451	0.0161301	1.79236	0	3	3	0	0
YAIE_ECOBW	UPF0345 protein YaiE	yaiE	0.206451	0.0161301	1.79236	0	3	3	0	0
HISX_ECOLI	Histidinol dehydrogenase	hisD	0.206451	0.0161301	1.79236	0	3	3	0	0
TREF_ECOBW	Cytoplasmic trehalase	treF	0.206451	0.0161301	1.79236	0	3	3	0	0
YCIA_ECOLI	Acyl-CoA thioester hydrolase YciA	yciA	0.206451	0.0161301	1.79236	0	3	3	0	0
PSPE_ECOLI	Thiosulfate sulfurtransferase PspE	pspE	0.206451	0.0161301	1.79236	0	3	3	0	0
YMDB_ECOLI	O-acetyl-ADP-ribose deacetylase	ymdB	0.206451	0.0161301	1.79236	0	3	3	0	0
HSLJ_ECOLI	Heat shock protein HslJ	hslJ	0.206451	0.0161301	1.79236	0	3	3	0	0
YIHI_ECOBW	Der GTPase-activating protein YihI	yihI	0.206451	0.0161301	1.79236	0	3	3	0	0
RSEB_ECOLI	Sigma-E factor regulatory protein RseB	rseB	0.206451	0.116117	0.935106	0	3	3	0	0
AMIC_ECOLI	N-acetylmuramoyl-L-alanine amidase AmiC	amiC	0.206451	0.116117	0.935106	0	3	3	0	0
YIIS_ECOLI	UPF0381 protein YiiS	yiiS	0.206451	0.116117	0.935106	0	3	3	0	0
YAJD_ECOLI	Uncharacterized protein YajD	yajD	0.206451	0.116117	0.935106	0	3	3	0	0
YPDB_ECOLI	Transcriptional regulatory protein YpdB	ypdB	0.206451	0.116117	0.935106	0	3	3	0	0
GLGC_ECOBW	Glucose-1-phosphate adenylyltransferase	glgC	0.206451	0.205106	0.688021	0	3	3	0	0
EDD_ECOLI	Phosphogluconate dehydratase	edd	0.206451	0.205106	0.688021	0	3	3	0	0
GLGB_ECOLI	1,4-alpha-glucan branching enzyme GlgB	glgB	0.206451	0.205106	0.688021	0	3	3	0	0
COPA_ECOLI	Copper-exporting P-type ATPase A	copA	0.206451	0.205106	0.688021	0	3	3	0	0
NARK_ECOLI	Nitrate/nitrite transporter NarK	narK	0.206451	0.205106	0.688021	0	3	3	0	0
FUCO_ECOLI	Lactaldehyde reductase	fucO	0.206451	0.205106	0.688021	0	3	3	0	0
MURF_ECOLI	UDP-N-acetylmuramoyl-tripeptide--D-alanyl-D-alanine ligase	murF	0.206451	0.205106	0.688021	0	3	3	0	0
RBSA_ECOLI	Ribose import ATP-binding protein RbsA	rbsA	0.206451	0.205106	0.688021	0	3	3	0	0
ZNUA_ECOLI	High-affinity zinc uptake system protein ZnuA	znuA	0.206451	0.205106	0.688021	0	3	3	0	0
YIHX_ECOLI	Alpha-D-glucose 1-phosphate phosphatase YihX	yihX	0.206451	0.205106	0.688021	0	3	3	0	0
LPLA_ECOBW	Lipoate-protein ligase A	lplA	0.206451	0.205106	0.688021	0	3	3	0	0
GREB_ECOLI	Transcription elongation factor GreB	greB	0.206451	0.205106	0.688021	0	3	3	0	0
GLRX1_ECOLI	Glutaredoxin-1	grxA	0.206451	0.205106	0.688021	0	3	3	0	0
THTM_ECOLI	3-mercaptopyruvate sulfurtransferase	sseA	0.206451	0.373901	0.427243	0	3	3	0	0
GLTI_ECOLI	Glutamate/aspartate periplasmic-binding protein	gltI	0.206451	0.373901	0.427243	0	3	3	0	0
PHOU_ECOLI	Phosphate-specific transport system accessory protein PhoU	phoU	0.206451	0.373901	0.427243	0	3	3	0	0
FADJ_ECOBW	Fatty acid oxidation complex subunit alpha	fadJ	0.206451	0.373901	0.427243	0	3	3	0	0
RIHC_ECOBW	Non-specific ribonucleoside hydrolase RihC	rihC	0.206451	0.373901	0.427243	0	3	3	0	0
MURI_ECOBW	Glutamate racemase	murI	0.206451	0.373901	0.427243	0	3	3	0	0
TATD_ECOLI	Tat-linked quality control protein TatD	tatD	0.206451	0.373901	0.427243	0	3	3	0	0
GUDD_ECOLI	Glucarate dehydratase	gudD	0.206451	0.373901	0.427243	0	3	3	0	0
CYSZ_ECOBW	Sulfate transporter CysZ	cysZ	0.206451	0.373901	0.427243	0	3	3	0	0
KHSE_ECOBW	Homoserine kinase	thrB	0.206451	0.41072	0.386454	0	3	3	0	0
MUTT_ECOLI	8-oxo-dGTP diphosphatase	mutT	0.206451	0.41072	0.386454	0	3	3	0	0
TKT1_ECOLI	Transketolase 1	tktA	0.186413	0.0161301	1.79236	0	3	3	0	0
6PGL_ECOBW	6-phosphogluconolactonase	pgl	0.186413	0.0161301	1.79236	0	3	3	0	0
ZAPB_ECOBW	Cell division protein ZapB	zapB	0.186413	0.116117	0.935106	0	3	3	0	0
SECA_ECOBW	Protein translocase subunit SecA	secA	0.152003	0	65535	0	3	3	0	0
GPMA_ECOBW	2,3-bisphosphoglycerate-dependent phosphoglycerate mutase	gpmA	0.152003	0	65535	0	3	3	0	0
MIND_ECOLI	Septum site-determining protein MinD	minD	0.152003	0	65535	0	3	3	0	0
DACA_ECOLI	D-alanyl-D-alanine carboxypeptidase DacA	dacA	0.152003	0	65535	0	3	3	0	0
GLDA_ECOLI	Glycerol dehydrogenase	gldA	0.152003	0	65535	0	3	3	0	0
YAEH_ECOBW	UPF0325 protein YaeH	yaeH	0.152003	0	65535	0	3	3	0	0
NADE_ECOBW	NH(3)-dependent NAD(+) synthetase	nadE	0.152003	0	65535	0	3	3	0	0
DKGA_ECOLI	2,5-diketo-D-gluconic acid reductase A	dkgA	0.152003	0	65535	0	3	3	0	0
YDFG_ECOLI	NADP-dependent 3-hydroxy acid dehydrogenase YdfG	ydfG	0.152003	0	65535	0	3	3	0	0
PNTA_ECOLI	NAD(P) transhydrogenase subunit alpha	pntA	0.152003	0	65535	0	3	3	0	0
YBIT_ECOLI	Uncharacterized ABC transporter ATP-binding protein YbiT	ybiT	0.152003	0	65535	0	3	3	0	0
YDFZ_ECOLI	Putative selenoprotein YdfZ	ydfZ	0.152003	0	65535	0	3	3	0	0
RLMG_ECODH	Ribosomal RNA large subunit methyltransferase G	rlmG	0.152003	0	65535	0	3	3	0	0
TDH_ECOBW	L-threonine 3-dehydrogenase	tdh	0.152003	0	65535	0	3	3	0	0
RODZ_ECOBW	Cytoskeleton protein RodZ	rodZ	0.152003	0	65535	0	3	3	0	0
YCAR_ECOBW	UPF0434 protein YcaR	ycaR	0.152003	0	65535	0	3	3	0	0
METQ_ECOLI	D-methionine-binding lipoprotein MetQ	metQ	0.152003	0	65535	0	3	3	0	0
HSLV_ECOBW	ATP-dependent protease subunit HslV	hslV	0.152003	0	65535	0	3	3	0	0
HIS6_ECOBW	Imidazole glycerol phosphate synthase subunit HisF	hisF	0.152003	0	65535	0	3	3	0	0
GLSA1_ECOLI	Glutaminase 1	glsA1	0.152003	0	65535	0	3	3	0	0
LPTF_ECOLI	Lipopolysaccharide export system permease protein LptF	lptF	0.152003	0	65535	0	3	3	0	0
CPDA_ECOLI	3',5'-cyclic adenosine monophosphate phosphodiesterase CpdA	cpdA	0.152003	0	65535	0	3	3	0	0
YNIB_ECOLI	Uncharacterized protein YniB	yniB	0.152003	0	65535	0	3	3	0	0
TOLC_ECOLI	Outer membrane protein TolC	tolC	0.152003	0.158302	0.800512	0	3	3	0	0
PTNAB_ECOLI	PTS system mannose-specific EIIAB component	manX	0.152003	0.158302	0.800512	0	3	3	0	0
NUOF_ECOLI	NADH-quinone oxidoreductase subunit F	nuoF	0.152003	0.158302	0.800512	0	3	3	0	0
ODO1_ECOLI	2-oxoglutarate dehydrogenase E1 component	sucA	0.152003	0.158302	0.800512	0	3	3	0	0
TOLB_ECOBW	Protein TolB	tolB	0.152003	0.158302	0.800512	0	3	3	0	0
LGUL_ECOLI	Lactoylglutathione lyase	gloA	0.152003	0.158302	0.800512	0	3	3	0	0
AK2H_ECOLI	Bifunctional aspartokinase/homoserine dehydrogenase 2	metL	0.152003	0.158302	0.800512	0	3	3	0	0
YNFF_ECOLI	Probable dimethyl sulfoxide reductase chain YnfF	ynfF	0.152003	0.158302	0.800512	0	3	3	0	0
YBHC_ECOLI	Putative acyl-CoA thioester hydrolase YbhC	ybhC	0.152003	0.158302	0.800512	0	3	3	0	0
YNIC_ECOLI	2-deoxyglucose-6-phosphate phosphatase	yniC	0.152003	0.158302	0.800512	0	3	3	0	0
TRUB_ECOLI	tRNA pseudouridine synthase B	truB	0.152003	0.158302	0.800512	0	3	3	0	0
SOHB_ECOLI	Probable protease SohB	sohB	0.152003	0.158302	0.800512	0	3	3	0	0
YEDD_ECOLI	Uncharacterized lipoprotein YedD	yedD	0.152003	0.158302	0.800512	0	3	3	0	0
NUOL_ECOLI	NADH-quinone oxidoreductase subunit L	nuoL	0.152003	0.158302	0.800512	0	3	3	0	0
ASSY_ECOBW	Argininosuccinate synthase	argG	0.152003	0.158302	0.800512	0	3	3	0	0
QMCA_ECOLI	Protein QmcA	qmcA	0.152003	0.158302	0.800512	0	3	3	0	0
YNFB_ECOBW	UPF0482 protein YnfB	ynfB	0.152003	0.158302	0.800512	0	3	3	0	0
CRL_ECOBW	Sigma factor-binding protein Crl	crl	0.152003	0.158302	0.800512	0	3	3	0	0
BTUE_ECOLI	Vitamin B12 transport periplasmic protein BtuE	btuE	0.152003	0.158302	0.800512	0	3	3	0	0
AROA_ECOBW	3-phosphoshikimate 1-carboxyvinyltransferase	aroA	0.152003	0.158302	0.800512	0	3	3	0	0
TRPB_ECODH	Tryptophan synthase beta chain	trpB	0.152003	0.158302	0.800512	0	3	3	0	0
YDCL_ECOLI	Uncharacterized lipoprotein YdcL	ydcL	0.152003	0.158302	0.800512	0	3	3	0	0
TRKA_ECOLI	Trk system potassium uptake protein TrkA	trkA	0.152003	0.158302	0.800512	0	3	3	0	0
RSMI_ECOLI	Ribosomal RNA small subunit methyltransferase I	rsmI	0.152003	0.158302	0.800512	0	3	3	0	0
TRPR_ECOBW	Trp operon repressor	trpR	0.152003	0.158302	0.800512	0	3	3	0	0
ALLR_ECOLI	HTH-type transcriptional repressor AllR	allR	0.152003	0.158302	0.800512	0	3	3	0	0
UVRY_ECOLI	Response regulator UvrY	uvrY	0.152003	0.158302	0.800512	0	3	3	0	0
FADE_ECOLI	Acyl-coenzyme A dehydrogenase	fadE	0.152003	0.158302	0.800512	0	3	3	0	0
HIS8_ECOBW	Histidinol-phosphate aminotransferase	hisC	0.152003	0.158302	0.800512	0	3	3	0	0
FRSA_ECOBW	Esterase FrsA	frsA	0.152003	0.158302	0.800512	0	3	3	0	0
SUFC_ECOLI	Probable ATP-dependent transporter SufC	sufC	0.152003	0.158302	0.800512	0	3	3	0	0
LPTG_ECOLI	Lipopolysaccharide export system permease protein LptG	lptG	0.152003	0.158302	0.800512	0	3	3	0	0
TRAI1_ECOLI	Multifunctional conjugation protein TraI	traI	0.152003	0.158302	0.800512	0	3	3	0	0
TESB_ECOLI	Acyl-CoA thioesterase 2	tesB	0.152003	0.158302	0.800512	0	3	3	0	0
QUED_ECOLI	6-carboxy-5,6,7,8-tetrahydropterin synthase	queD	0.152003	0.158302	0.800512	0	3	3	0	0
PUTP_ECOLI	Sodium/proline symporter	putP	0.152003	0.158302	0.800512	0	3	3	0	0
LNT_ECOLI	Apolipoprotein N-acyltransferase	lnt	0.152003	0.158302	0.800512	0	3	3	0	0
TRML_ECOLI	tRNA (cytidine(34)-2'-O)-methyltransferase	trmL	0.152003	0.158302	0.800512	0	3	3	0	0
SUFE_ECOBW	Cysteine desulfuration protein SufE	sufE	0.152003	0.158302	0.800512	0	3	3	0	0
YEDI_ECOLI	Inner membrane protein YedI	yedI	0.152003	0.158302	0.800512	0	3	3	0	0
BTUD_ECOBW	Vitamin B12 import ATP-binding protein BtuD	btuD	0.152003	0.158302	0.800512	0	3	3	0	0
PCNB_ECOLI	Poly(A) polymerase I	pcnB	0.152003	0.373901	0.427243	0	3	3	0	0
RELA_ECOLI	GTP pyrophosphokinase	relA	0.152003	0.373901	0.427243	0	3	3	0	0
PSPA_ECOLI	Phage shock protein A	pspA	0.152003	0.373901	0.427243	0	3	3	0	0
PHOP_ECOLI	Transcriptional regulatory protein PhoP	phoP	0.152003	0.373901	0.427243	0	3	3	0	0
ARCB_ECOLI	Aerobic respiration control sensor protein ArcB	arcB	0.152003	0.373901	0.427243	0	3	3	0	0
GSHB_ECOLI	Glutathione synthetase	gshB	0.152003	0.373901	0.427243	0	3	3	0	0
EMRA_ECOLI	Multidrug export protein EmrA	emrA	0.152003	0.373901	0.427243	0	3	3	0	0
YRDA_ECOLI	Protein YrdA	yrdA	0.152003	0.373901	0.427243	0	3	3	0	0
FTSN_ECOLI	Cell division protein FtsN	ftsN	0.152003	0.373901	0.427243	0	3	3	0	0
YCEH_ECOBW	UPF0502 protein YceH	yceH	0.152003	0.373901	0.427243	0	3	3	0	0
MSRA_ECOBW	Peptide methionine sulfoxide reductase MsrA	msrA	0.152003	0.373901	0.427243	0	3	3	0	0
SELB_ECOLI	Selenocysteine-specific elongation factor	selB	0.152003	0.373901	0.427243	0	3	3	0	0
UBID_ECOLI	3-octaprenyl-4-hydroxybenzoate carboxy-lyase	ubiD	0.152003	0.373901	0.427243	0	3	3	0	0
HYPD_ECOLI	Hydrogenase isoenzymes formation protein HypD	hypD	0.152003	0.373901	0.427243	0	3	3	0	0
TATA_ECOLI	Sec-independent protein translocase protein TatA	tatA	0.152003	0.373901	0.427243	0	3	3	0	0
YIGL_ECOLI	Pyridoxal phosphate phosphatase YigL	yigL	0.152003	0.373901	0.427243	0	3	3	0	0
YAHO_ECOLI	Uncharacterized protein YahO	yahO	0.152003	0.373901	0.427243	0	3	3	0	0
HCHA_ECOBW	Molecular chaperone Hsp31 and glyoxalase 3	hchA	0.152003	0.373901	0.427243	0	3	3	0	0
YFCE_ECOLI	Phosphodiesterase YfcE	yfcE	0.152003	0.373901	0.427243	0	3	3	0	0
ACSA_ECOLI	Acetyl-coenzyme A synthetase	acs	0.152003	0.373901	0.427243	0	3	3	0	0
PSRP_ECOBW	Phosphoenolpyruvate synthase regulatory protein	ppsR	0.152003	0.373901	0.427243	0	3	3	0	0
SRKA_ECOLI	Stress response kinase A	srkA	0.152003	0.373901	0.427243	0	3	3	0	0
YCIU_ECOBW	UPF0263 protein YciU	yciU	0.152003	0.373901	0.427243	0	3	3	0	0
FRMR_ECOLI	Transcriptional repressor FrmR	frmR	0.152003	0.373901	0.427243	0	3	3	0	0
YTFL_ECOLI	UPF0053 inner membrane protein YtfL	ytfL	0.152003	0.373901	0.427243	0	3	3	0	0
DSBE_ECOLI	Thiol:disulfide interchange protein DsbE	dsbE	0.152003	0.373901	0.427243	0	3	3	0	0
PURT_ECOBW	Phosphoribosylglycinamide formyltransferase 2	purT	0.152003	0.373901	0.427243	0	3	3	0	0
BASR_ECOLI	Transcriptional regulatory protein BasR	basR	0.152003	0.373901	0.427243	0	3	3	0	0
RCLA_ECOLI	Probable pyridine nucleotide-disulfide oxidoreductase RclA	rclA	0.152003	0.373901	0.427243	0	3	3	0	0
ICLR_ECOLI	Acetate operon repressor	iclR	0.152003	0.373901	0.427243	0	3	3	0	0
YHIN_ECOLI	Uncharacterized protein YhiN	yhiN	0.152003	0.373901	0.427243	0	3	3	0	0
YFCD_ECOLI	Uncharacterized Nudix hydrolase YfcD	yfcD	0.152003	0.373901	0.427243	0	3	3	0	0
TAMA_ECOLI	Translocation and assembly module TamA	tamA	0.152003	0.373901	0.427243	0	3	3	0	0
YFCL_ECOLI	Uncharacterized protein YfcL	yfcL	0.152003	0.373901	0.427243	0	3	3	0	0
DPO3A_ECOLI	DNA polymerase III subunit alpha	dnaE	0.152003	0.435331	0.36118	0	3	3	0	0
CYCA_ECOLI	D-serine/D-alanine/glycine transporter	cycA	0.152003	0.435331	0.36118	0	3	3	0	0
OMPR_ECOLI	Transcriptional regulatory protein OmpR	ompR	0.152003	0.548424	0.260883	0	3	3	0	0
CYSE_ECOLI	Serine acetyltransferase	cysE	0.152003	0.548424	0.260883	0	3	3	0	0
GPPA_ECOBW	Guanosine-5'-triphosphate,3'-diphosphate pyrophosphatase	gppA	0.152003	0.548424	0.260883	0	3	3	0	0
FTSW_ECOLI	Lipid II flippase FtsW	ftsW	0.152003	0.548424	0.260883	0	3	3	0	0
DIAA_ECOBW	DnaA initiator-associating protein DiaA	diaA	0.152003	0.594642	0.225744	0	3	3	0	0
FTSI_ECOLI	Peptidoglycan synthase FtsI	ftsI	0.152003	0.64333	0.191566	0	3	3	0	0
SURE_ECOBW	5'/3'-nucleotidase SurE	surE	0.152003	0.64333	0.191566	0	3	3	0	0
TOLA_ECOLI	Protein TolA	tolA	0.152003	0.64333	0.191566	0	3	3	0	0
YQCC_ECOLI	Uncharacterized protein YqcC	yqcC	0.152003	0.64333	0.191566	0	3	3	0	0
CPXA_ECOLI	Sensor protein CpxA	cpxA	0.152003	0.656045	0.183066	0	3	3	0	0
ODP2_ECOLI	Dihydrolipoyllysine-residue acetyltransferase component of pyruvate dehydrogenase complex	aceF	0.137504	0	65535	0	3	3	0	0
PT1_ECOLI	Phosphoenolpyruvate-protein phosphotransferase	ptsI	0.137504	0	65535	0	3	3	0	0
LTAE_ECOLI	Low specificity L-threonine aldolase	ltaE	0.137504	0	65535	0	3	3	0	0
RS9_ECOBW	30S ribosomal protein S9	rpsI	0.137504	0.373901	0.427243	0	3	3	0	0
RLPA_ECOLI	Rare lipoprotein A	rlpA	0.121991	0.250815	0.600646	0	3	3	0	0
LPP_ECOLI	Major outer membrane lipoprotein Lpp	lpp	0.111031	0.373901	0.427243	0	3	3	0	0
NUOG_ECOLI	NADH-quinone oxidoreductase subunit G	nuoG	0.0995357	0.116117	0.935106	0	3	3	0	0
TYPA_ECOLI	GTP-binding protein TypA/BipA	typA	0.0995357	0.116117	0.935106	0	3	3	0	0
G6PD_ECOLI	Glucose-6-phosphate 1-dehydrogenase	zwf	0.0995357	0.116117	0.935106	0	3	3	0	0
YDGA_ECOLI	Protein YdgA	ydgA	0.0995357	0.116117	0.935106	0	3	3	0	0
ALKH_ECOLI	KHG/KDPG aldolase	eda	0.0995357	0.116117	0.935106	0	3	3	0	0
RIR2_ECOLI	Ribonucleoside-diphosphate reductase 1 subunit beta	nrdB	0.0995357	0.116117	0.935106	0	3	3	0	0
YEBC_ECOLI	Probable transcriptional regulatory protein YebC	yebC	0.0995357	0.116117	0.935106	0	3	3	0	0
F16PA_ECODH	Fructose-1,6-bisphosphatase class 1	fbp	0.0995357	0.116117	0.935106	0	3	3	0	0
YEEX_ECOBW	UPF0265 protein YeeX	yeeX	0.0995357	0.116117	0.935106	0	3	3	0	0
IHFB_ECOBW	Integration host factor subunit beta	ihfB	0.0995357	0.116117	0.935106	0	3	3	0	0
IHFA_ECOBW	Integration host factor subunit alpha	ihfA	0.0995357	0.116117	0.935106	0	3	3	0	0
FDOH_ECOLI	Formate dehydrogenase-O iron-sulfur subunit	fdoH	0.0995357	0.116117	0.935106	0	3	3	0	0
OTSA_ECODH	Alpha,alpha-trehalose-phosphate synthase [UDP-forming]	otsA	0.0995357	0.116117	0.935106	0	3	3	0	0
YDCH_ECOLI	Uncharacterized protein YdcH	ydcH	0.0995357	0.116117	0.935106	0	3	3	0	0
QOR1_ECOLI	Quinone oxidoreductase 1	qorA	0.0995357	0.116117	0.935106	0	3	3	0	0
DGAL_ECOLI	D-galactose-binding periplasmic protein	mglB	0.0995357	0.116117	0.935106	0	3	3	0	0
AK1H_ECOLI	Bifunctional aspartokinase/homoserine dehydrogenase 1	thrA	0.0995357	0.116117	0.935106	0	3	3	0	0
DCUP_ECOBW	Uroporphyrinogen decarboxylase	hemE	0.0995357	0.116117	0.935106	0	3	3	0	0
MURG_ECOBW	UDP-N-acetylglucosamine--N-acetylmuramyl-(pentapeptide) pyrophosphoryl-undecaprenol N-acetylglucosamine transferase	murG	0.0995357	0.116117	0.935106	0	3	3	0	0
YBGF_ECOLI	Uncharacterized protein YbgF	ybgF	0.0995357	0.116117	0.935106	0	3	3	0	0
YOAB_ECOLI	RutC family protein YoaB	yoaB	0.0995357	0.116117	0.935106	0	3	3	0	0
YHBS_ECOLI	Uncharacterized N-acetyltransferase YhbS	yhbS	0.0995357	0.116117	0.935106	0	3	3	0	0
ZAPA_ECOBW	Cell division protein ZapA	zapA	0.0995357	0.116117	0.935106	0	3	3	0	0
GNTT_ECOLI	High-affinity gluconate transporter	gntT	0.0995357	0.116117	0.935106	0	3	3	0	0
YBHG_ECOBW	UPF0194 membrane protein YbhG	ybhG	0.0995357	0.116117	0.935106	0	3	3	0	0
EX3_ECOLI	Exodeoxyribonuclease III	xthA	0.0995357	0.116117	0.935106	0	3	3	0	0
YIIM_ECOLI	Protein YiiM	yiiM	0.0995357	0.116117	0.935106	0	3	3	0	0
HIS7_ECOLI	Histidine biosynthesis bifunctional protein HisB	hisB	0.0995357	0.116117	0.935106	0	3	3	0	0
RSMG_ECOBW	Ribosomal RNA small subunit methyltransferase G	rsmG	0.0995357	0.116117	0.935106	0	3	3	0	0
DCLZ_ECOLI	Lysine decarboxylase, constitutive	ldcC	0.0995357	0.116117	0.935106	0	3	3	0	0
MSCL_ECOBW	Large-conductance mechanosensitive channel	mscL	0.0995357	0.116117	0.935106	0	3	3	0	0
PANB_ECOBW	3-methyl-2-oxobutanoate hydroxymethyltransferase	panB	0.0995357	0.116117	0.935106	0	3	3	0	0
YQCA_ECOLI	Uncharacterized protein YqcA	yqcA	0.0995357	0.116117	0.935106	0	3	3	0	0
DSBB_ECOLI	Disulfide bond formation protein B	dsbB	0.0995357	0.116117	0.935106	0	3	3	0	0
YCHH_ECOLI	Uncharacterized protein YchH	ychH	0.0995357	0.116117	0.935106	0	3	3	0	0
YIHW_ECOLI	Uncharacterized HTH-type transcriptional regulator YihW	yihW	0.0995357	0.116117	0.935106	0	3	3	0	0
RNK_ECOLI	Regulator of nucleoside diphosphate kinase	rnk	0.0995357	0.116117	0.935106	0	3	3	0	0
GLPR_ECOLI	Glycerol-3-phosphate regulon repressor	glpR	0.0995357	0.116117	0.935106	0	3	3	0	0
RL2_ECOBW	50S ribosomal protein L2	rplB	0.0995357	0.373901	0.427243	0	3	3	0	0
BAMD_ECOLI	Outer membrane protein assembly factor BamD	bamD	0.0995357	0.373901	0.427243	0	3	3	0	0
PEPB_ECOBW	Peptidase B	pepB	0.0995357	0.373901	0.427243	0	3	3	0	0
DKSA_ECOLI	RNA polymerase-binding transcription factor DksA	dksA	0.0995357	0.373901	0.427243	0	3	3	0	0
CSRA_ECOBW	Carbon storage regulator	csrA	0.0995357	0.373901	0.427243	0	3	3	0	0
SRMB_ECOLI	ATP-dependent RNA helicase SrmB	srmB	0.0995357	0.373901	0.427243	0	3	3	0	0
RF3_ECOBW	Peptide chain release factor 3	prfC	0.0995357	0.373901	0.427243	0	3	3	0	0
SSB_ECOLI	Single-stranded DNA-binding protein	ssb	0.0995357	0.373901	0.427243	0	3	3	0	0
HEMY_ECOLI	Protein HemY	hemY	0.0995357	0.373901	0.427243	0	3	3	0	0
PFKB_ECOLI	ATP-dependent 6-phosphofructokinase isozyme 2	pfkB	0.0995357	0.373901	0.427243	0	3	3	0	0
PBPB_ECOLI	Penicillin-binding protein 1B	mrcB	0.0995357	0.373901	0.427243	0	3	3	0	0
RLUD_ECOLI	Ribosomal large subunit pseudouridine synthase D	rluD	0.0995357	0.373901	0.427243	0	3	3	0	0
EPTC_ECOLI	Phosphoethanolamine transferase EptC	eptC	0.0995357	0.373901	0.427243	0	3	3	0	0
HYPE_ECOLI	Hydrogenase isoenzymes formation protein HypE	hypE	0.0995357	0.373901	0.427243	0	3	3	0	0
RRAA_ECOBW	Regulator of ribonuclease activity A	rraA	0.0995357	0.373901	0.427243	0	3	3	0	0
YHJJ_ECOLI	Protein YhjJ	yhjJ	0.0995357	0.373901	0.427243	0	3	3	0	0
NDPA_ECOBW	Nucleoid-associated protein YejK	yejK	0.0995357	0.373901	0.427243	0	3	3	0	0
RSMH_ECOBW	Ribosomal RNA small subunit methyltransferase H	rsmH	0.0995357	0.373901	0.427243	0	3	3	0	0
DMSB_ECOLI	Anaerobic dimethyl sulfoxide reductase chain B	dmsB	0.0995357	0.373901	0.427243	0	3	3	0	0
FTSA_ECOLI	Cell division protein FtsA	ftsA	0.0995357	0.373901	0.427243	0	3	3	0	0
MNME_ECOBW	tRNA modification GTPase MnmE	mnmE	0.0995357	0.373901	0.427243	0	3	3	0	0
STHA_ECOBW	Soluble pyridine nucleotide transhydrogenase	sthA	0.0995357	0.373901	0.427243	0	3	3	0	0
YBJP_ECOLI	Uncharacterized lipoprotein YbjP	ybjP	0.0995357	0.373901	0.427243	0	3	3	0	0
D0VEY0_ECOLI	Arabinose 5-phosphate isomerase	kdsD	0.0995357	0.373901	0.427243	0	3	3	0	0
DPO3X_ECOLI	DNA polymerase III subunit tau	dnaX	0.0995357	0.373901	0.427243	0	3	3	0	0
KGUA_ECOLI	Guanylate kinase	gmk	0.0995357	0.373901	0.427243	0	3	3	0	0
GSP_ECOLI	Bifunctional glutathionylspermidine synthetase/amidase	gss	0.0995357	0.373901	0.427243	0	3	3	0	0
NADC_ECOLI	Nicotinate-nucleotide pyrophosphorylase [carboxylating]	nadC	0.0995357	0.373901	0.427243	0	3	3	0	0
DUT_ECOBW	Deoxyuridine 5'-triphosphate nucleotidohydrolase	dut	0.0995357	0.373901	0.427243	0	3	3	0	0
ROXA_ECOLI	50S ribosomal protein L16 arginine hydroxylase	roxA	0.0995357	0.373901	0.427243	0	3	3	0	0
YHDE_ECOLI	Maf-like protein YhdE	yhdE	0.0995357	0.373901	0.427243	0	3	3	0	0
YEGQ_ECOLI	Uncharacterized protease YegQ	yegQ	0.0995357	0.373901	0.427243	0	3	3	0	0
DHE4_ECOLI	NADP-specific glutamate dehydrogenase	gdhA	0.0995357	0.373901	0.427243	0	3	3	0	0
MOAE_ECOLI	Molybdopterin synthase catalytic subunit	moaE	0.0995357	0.373901	0.427243	0	3	3	0	0
YEBT_ECOLI	Uncharacterized protein YebT	yebT	0.0995357	0.373901	0.427243	0	3	3	0	0
CSDA_ECOLI	Cysteine desulfurase CsdA	csdA	0.0995357	0.373901	0.427243	0	3	3	0	0
CYSN_ECOBW	Sulfate adenylyltransferase subunit 1	cysN	0.0995357	0.373901	0.427243	0	3	3	0	0
TOLR_ECOLI	Protein TolR	tolR	0.0995357	0.373901	0.427243	0	3	3	0	0
SAPD_ECOLI	Peptide transport system ATP-binding protein SapD	sapD	0.0995357	0.373901	0.427243	0	3	3	0	0
YFIF_ECOLI	Uncharacterized tRNA/rRNA methyltransferase YfiF	yfiF	0.0995357	0.608653	0.21563	0	3	3	0	0
MFD_ECOLI	Transcription-repair-coupling factor	mfd	0.0995357	0.608653	0.21563	0	3	3	0	0
TAMB_ECOLI	Translocation and assembly module TamB	tamB	0.0995357	0.608653	0.21563	0	3	3	0	0
TRPC_ECOLI	Tryptophan biosynthesis protein TrpCF	trpC	0.0995357	0.608653	0.21563	0	3	3	0	0
CINAL_ECOBW	CinA-like protein	BWG_2022	0.0995357	0.608653	0.21563	0	3	3	0	0
KDTA_ECOLI	3-deoxy-D-manno-octulosonic acid transferase	waaA	0.0995357	0.608653	0.21563	0	3	3	0	0
YICH_ECOLI	Uncharacterized protein YicH	yicH	0.0995357	0.608653	0.21563	0	3	3	0	0
CMOA_ECOBW	tRNA (cmo5U34)-methyltransferase	cmoA	0.0995357	0.608653	0.21563	0	3	3	0	0
PANM_ECOLI	PanD maturation factor	panM	0.0995357	0.608653	0.21563	0	3	3	0	0
RDGB_ECOLI	dITP/XTP pyrophosphatase	rdgB	0.0995357	0.608653	0.21563	0	3	3	0	0
DCD_ECOBW	Deoxycytidine triphosphate deaminase	dcd	0.0995357	0.608653	0.21563	0	3	3	0	0
PYRB_ECOBW	Aspartate carbamoyltransferase	pyrB	0.0995357	0.608653	0.21563	0	3	3	0	0
LPXL_ECOLI	Lipid A biosynthesis lauroyltransferase	lpxL	0.0995357	0.608653	0.21563	0	3	3	0	0
YEAH_ECOBW	UPF0229 protein YeaH	yeaH	0.0995357	0.608653	0.21563	0	3	3	0	0
MEND_ECOBW	2-succinyl-5-enolpyruvyl-6-hydroxy-3-cyclohexene-1-carboxylate synthase	menD	0.0995357	0.608653	0.21563	0	3	3	0	0
HDFR_ECOBW	HTH-type transcriptional regulator HdfR	hdfR	0.0995357	0.608653	0.21563	0	3	3	0	0
HEMG_ECOLI	Protoporphyrinogen IX dehydrogenase [menaquinone]	hemG	0.0995357	0.608653	0.21563	0	3	3	0	0
ARGT_ECOLI	Lysine/arginine/ornithine-binding periplasmic protein	argT	0.0995357	0.608653	0.21563	0	3	3	0	0
YCBX_ECOLI	Uncharacterized protein YcbX	ycbX	0.0995357	0.608653	0.21563	0	3	3	0	0
GCVA_ECOLI	Glycine cleavage system transcriptional activator	gcvA	0.0995357	0.608653	0.21563	0	3	3	0	0
MDFA_ECOLI	Multidrug transporter MdfA	mdfA	0.0995357	0.608653	0.21563	0	3	3	0	0
AROD_ECOBW	3-dehydroquinate dehydratase	aroD	0.0995357	0.608653	0.21563	0	3	3	0	0
DSBA_ECOLI	Thiol:disulfide interchange protein DsbA	dsbA	0.0995357	0.64333	0.191566	0	3	3	0	0
USPA_ECOLI	Universal stress protein A	uspA	0.0995357	0.64333	0.191566	0	3	3	0	0
ROF_ECOLI	Protein rof	rof	0.0995357	0.64333	0.191566	0	3	3	0	0
UBIJ_ECOLI	Ubiquinone biosynthesis protein UbiJ	ubiJ	0.0995357	0.64333	0.191566	0	3	3	0	0
LOLB_ECOBW	Outer-membrane lipoprotein LolB	lolB	0.0995357	0.67018	0.173809	0	3	3	0	0
RND_ECOLI	Ribonuclease D	rnd	0.0995357	0.67018	0.173809	0	3	3	0	0
NUDC_ECOBW	NADH pyrophosphatase	nudC	0.0995357	0.67018	0.173809	0	3	3	0	0
ALDB_ECOLI	Aldehyde dehydrogenase B	aldB	0.0995357	0.724659	0.139867	0	3	3	0	0
CSPD_ECOLI	Cold shock-like protein CspD	cspD	0.0995357	0.724659	0.139867	0	3	3	0	0
LOIP_ECOLI	Metalloprotease LoiP	loiP	0.0995357	0.77558	0.110374	0	3	3	0	0
BISC_ECOLI	Biotin sulfoxide reductase	bisC	0.0995357	0.77558	0.110374	0	3	3	0	0
PANE_ECOLI	2-dehydropantoate 2-reductase	panE	0.0995357	0.814902	0.0888946	0	3	3	0	0
MINE_ECOBW	Cell division topological specificity factor	minE	0.0995357	0.491767	0.308241	0	3	3	0	0
PSTB_ECOLI	Phosphate import ATP-binding protein PstB	pstB	0.0995357	0.491767	0.308241	0	3	3	0	0
TRMD_ECOBW	tRNA (guanine-N(1)-)-methyltransferase	trmD	0.0995357	0.491767	0.308241	0	3	3	0	0
YBHA_ECOLI	Pyridoxal phosphate phosphatase YbhA	ybhA	0.0995357	0.491767	0.308241	0	3	3	0	0
MAK_ECOLI	Fructokinase	mak	0.0995357	0.709597	0.148988	0	3	3	0	0
NAGC_ECOLI	N-acetylglucosamine repressor	nagC	0.0995357	0.709597	0.148988	0	3	3	0	0
RMLA2_ECOLI	Glucose-1-phosphate thymidylyltransferase 2	rffH	0.0995357	0.709597	0.148988	0	3	3	0	0
NUDE_ECOLI	ADP compounds hydrolase NudE	nudE	0.0995357	0.709597	0.148988	0	3	3	0	0
YAEQ_ECOLI	Uncharacterized protein YaeQ	yaeQ	0.0995357	0.709597	0.148988	0	3	3	0	0
YBIC_ECOLI	Uncharacterized oxidoreductase YbiC	ybiC	0.0995357	0.709597	0.148988	0	3	3	0	0
CAN_ECOLI	Carbonic anhydrase 2	can	0.0901978	0.116117	0.935106	0	3	3	0	0
PAL_ECOLI	Peptidoglycan-associated lipoprotein	pal	0.0901978	0.373901	0.427243	0	3	3	0	0
YBAB_ECOBW	Nucleoid-associated protein YbaB	ybaB	0.0901978	0.373901	0.427243	0	3	3	0	0
ASPG2_ECOLI	L-asparaginase 2	ansB	0.0524674	0.373901	0.427243	0	3	3	0	0
TDCE_ECOLI	PFL-like enzyme TdcE	tdcE	0.0506261	0.518519	0.285236	0	3	3	0	0
EFTU1_ECOLI	Elongation factor Tu 1	tufA	0.0489096	0.373901	0.427243	0	3	3	0	0
RL11_ECOBW	50S ribosomal protein L11	rplK	0.0489096	0.373901	0.427243	0	3	3	0	0
RL15_ECOBW	50S ribosomal protein L15	rplO	0.0489096	0.373901	0.427243	0	3	3	0	0
PEPD_ECOLI	Cytosol non-specific dipeptidase	pepD	0.0489096	0.373901	0.427243	0	3	3	0	0
SYN_ECOLI	Asparagine--tRNA ligase	asnS	0.0489096	0.373901	0.427243	0	3	3	0	0
D0VEX1_ECOLI	3-oxoacyl-acyl-carrier-protein synthase I	fabB	0.0489096	0.373901	0.427243	0	3	3	0	0
METK_ECOBW	S-adenosylmethionine synthase	metK	0.0489096	0.373901	0.427243	0	3	3	0	0
RNE_ECOLI	Ribonuclease E	rne	0.0489096	0.373901	0.427243	0	3	3	0	0
IPYR_ECOLI	Inorganic pyrophosphatase	ppa	0.0489096	0.373901	0.427243	0	3	3	0	0
NUOCD_ECOLI	NADH-quinone oxidoreductase subunit C/D	nuoC	0.0489096	0.373901	0.427243	0	3	3	0	0
DMLA_ECOLI	D-malate dehydrogenase [decarboxylating]	dmlA	0.0489096	0.373901	0.427243	0	3	3	0	0
DAPA_ECOLI	4-hydroxy-tetrahydrodipicolinate synthase	dapA	0.0489096	0.373901	0.427243	0	3	3	0	0
SRP54_ECOLI	Signal recognition particle protein	ffh	0.0489096	0.373901	0.427243	0	3	3	0	0
UVRA_ECOLI	UvrABC system protein A	uvrA	0.0489096	0.373901	0.427243	0	3	3	0	0
RAPA_ECOBW	RNA polymerase-associated protein RapA	rapA	0.0489096	0.373901	0.427243	0	3	3	0	0
YFEX_ECOLI	Probable deferrochelatase/peroxidase YfeX	yfeX	0.0489096	0.373901	0.427243	0	3	3	0	0
D0VEX2_ECOLI	3-oxoacyl-[acyl-carrier-protein] synthase 2	fabF	0.0489096	0.373901	0.427243	0	3	3	0	0
DHNA_ECOLI	NADH dehydrogenase	ndh	0.0489096	0.373901	0.427243	0	3	3	0	0
RL30_ECOBW	50S ribosomal protein L30	rpmD	0.0489096	0.373901	0.427243	0	3	3	0	0
D0VEX4_ECOLI	3-oxoacyl-[acyl-carrier-protein] synthase 3	fabH	0.0489096	0.373901	0.427243	0	3	3	0	0
K1PF_ECOLI	1-phosphofructokinase	fruK	0.0489096	0.373901	0.427243	0	3	3	0	0
PTFAH_ECOLI	Multiphosphoryl transfer protein	fruB	0.0489096	0.373901	0.427243	0	3	3	0	0
PMBA_ECOLI	Metalloprotease PmbA	pmbA	0.0489096	0.373901	0.427243	0	3	3	0	0
SERC_ECOBW	Phosphoserine aminotransferase	serC	0.0489096	0.373901	0.427243	0	3	3	0	0
BGLA_ECOLI	6-phospho-beta-glucosidase BglA	bglA	0.0489096	0.373901	0.427243	0	3	3	0	0
YGFZ_ECOBW	tRNA-modifying protein YgfZ	ygfZ	0.0489096	0.373901	0.427243	0	3	3	0	0
YHCB_ECOLI	Inner membrane protein YhcB	yhcB	0.0489096	0.373901	0.427243	0	3	3	0	0
PLSB_ECOBW	Glycerol-3-phosphate acyltransferase	plsB	0.0489096	0.373901	0.427243	0	3	3	0	0
HLDE_ECOBW	Bifunctional protein HldE	hldE	0.0489096	0.373901	0.427243	0	3	3	0	0
RBFA_ECOBW	Ribosome-binding factor A	rbfA	0.0489096	0.373901	0.427243	0	3	3	0	0
YQHD_ECOLI	Alcohol dehydrogenase YqhD	yqhD	0.0489096	0.373901	0.427243	0	3	3	0	0
YAHK_ECOLI	Aldehyde reductase YahK	yahK	0.0489096	0.373901	0.427243	0	3	3	0	0
POTD_ECOLI	Spermidine/putrescine-binding periplasmic protein	potD	0.0489096	0.373901	0.427243	0	3	3	0	0
YNHG_ECOLI	Probable L,D-transpeptidase YnhG	ynhG	0.0489096	0.373901	0.427243	0	3	3	0	0
DNLJ_ECODH	DNA ligase	ligA	0.0489096	0.373901	0.427243	0	3	3	0	0
NUOB_ECOBW	NADH-quinone oxidoreductase subunit B	nuoB	0.0489096	0.373901	0.427243	0	3	3	0	0
ECOT_ECOBW	Ecotin	eco	0.0489096	0.373901	0.427243	0	3	3	0	0
P5CR_ECOLI	Pyrroline-5-carboxylate reductase	proC	0.0489096	0.373901	0.427243	0	3	3	0	0
YRAP_ECOLI	Uncharacterized protein YraP	yraP	0.0489096	0.373901	0.427243	0	3	3	0	0
YCAO_ECOLI	Ribosomal protein S12 methylthiotransferase accessory factor YcaO	ycaO	0.0489096	0.373901	0.427243	0	3	3	0	0
EFPL_ECODH	Elongation factor P-like protein	yeiP	0.0489096	0.373901	0.427243	0	3	3	0	0
RPE_ECOLI	Ribulose-phosphate 3-epimerase	rpe	0.0489096	0.373901	0.427243	0	3	3	0	0
DPO3B_ECOLI	DNA polymerase III subunit beta	dnaN	0.0489096	0.373901	0.427243	0	3	3	0	0
HINT_ECOLI	HIT-like protein HinT	hinT	0.0489096	0.373901	0.427243	0	3	3	0	0
KCY_ECOBW	Cytidylate kinase	cmk	0.0489096	0.373901	0.427243	0	3	3	0	0
LAMB_ECOBW	Maltoporin	lamB	0.0489096	0.373901	0.427243	0	3	3	0	0
PANC_ECOBW	Pantothenate synthetase	panC	0.0489096	0.373901	0.427243	0	3	3	0	0
PPK_ECOLI	Polyphosphate kinase	ppk	0.0489096	0.373901	0.427243	0	3	3	0	0
CYSQ_ECOLI	3'(2'),5'-bisphosphate nucleotidase CysQ	cysQ	0.0489096	0.373901	0.427243	0	3	3	0	0
MPPA_ECOLI	Periplasmic murein peptide-binding protein	mppA	0.0489096	0.373901	0.427243	0	3	3	0	0
SEQA_ECOLI	Negative modulator of initiation of replication	seqA	0.0489096	0.373901	0.427243	0	3	3	0	0
TYRR_ECOLI	Transcriptional regulatory protein TyrR	tyrR	0.0489096	0.373901	0.427243	0	3	3	0	0
YCFP_ECOBW	UPF0227 protein YcfP	ycfP	0.0489096	0.373901	0.427243	0	3	3	0	0
DCUB_ECOLI	Anaerobic C4-dicarboxylate transporter DcuB	dcuB	0.0489096	0.373901	0.427243	0	3	3	0	0
DHG_ECOLI	Quinoprotein glucose dehydrogenase	gcd	0.0489096	0.373901	0.427243	0	3	3	0	0
PRMB_ECOLI	50S ribosomal protein L3 glutamine methyltransferase	prmB	0.0489096	0.373901	0.427243	0	3	3	0	0
PNTB_ECOLI	NAD(P) transhydrogenase subunit beta	pntB	0.0489096	0.373901	0.427243	0	3	3	0	0
NUOE_ECOLI	NADH-quinone oxidoreductase subunit E	nuoE	0.0489096	0.373901	0.427243	0	3	3	0	0
YCIO_ECOLI	Uncharacterized protein YciO	yciO	0.0489096	0.373901	0.427243	0	3	3	0	0
ERA_ECOBW	GTPase Era	era	0.0489096	0.373901	0.427243	0	3	3	0	0
YJGA_ECOBW	UPF0307 protein YjgA	yjgA	0.0489096	0.373901	0.427243	0	3	3	0	0
YQJC_ECOLI	Protein YqjC	yqjC	0.0489096	0.373901	0.427243	0	3	3	0	0
TRMB_ECOLI	tRNA (guanine-N(7)-)-methyltransferase	trmB	0.0489096	0.373901	0.427243	0	3	3	0	0
CORC_ECOLI	Magnesium and cobalt efflux protein CorC	corC	0.0489096	0.373901	0.427243	0	3	3	0	0
FDOI_ECOLI	Formate dehydrogenase, cytochrome b556(fdo) subunit	fdoI	0.0489096	0.373901	0.427243	0	3	3	0	0
AROC_ECOBW	Chorismate synthase	aroC	0.0489096	0.373901	0.427243	0	3	3	0	0
RAVA_ECOBW	ATPase RavA	ravA	0.0489096	0.373901	0.427243	0	3	3	0	0
YGIM_ECOLI	Uncharacterized protein YgiM	ygiM	0.0489096	0.373901	0.427243	0	3	3	0	0
AROB_ECOBW	3-dehydroquinate synthase	aroB	0.0489096	0.373901	0.427243	0	3	3	0	0
YAJL_ECOLI	Probable protein deglycase	yajL	0.0489096	0.373901	0.427243	0	3	3	0	0
CREA_ECOLI	Protein CreA	creA	0.0489096	0.373901	0.427243	0	3	3	0	0
YHEO_ECOLI	Uncharacterized protein YheO	yheO	0.0489096	0.373901	0.427243	0	3	3	0	0
CODA_ECOLI	Cytosine deaminase	codA	0.0489096	0.373901	0.427243	0	3	3	0	0
FER_ECOLI	2Fe-2S ferredoxin	fdx	0.0489096	0.373901	0.427243	0	3	3	0	0
LPTC_ECOLI	Lipopolysaccharide export system protein LptC	lptC	0.0489096	0.373901	0.427243	0	3	3	0	0
DEGS_ECOLI	Serine endoprotease DegS	degS	0.0489096	0.373901	0.427243	0	3	3	0	0
ASPG1_ECOLI	L-asparaginase 1	ansA	0.0489096	0.373901	0.427243	0	3	3	0	0
YBAV_ECOLI	Uncharacterized protein YbaV	ybaV	0.0489096	0.373901	0.427243	0	3	3	0	0
ILVA_ECOLI	L-threonine dehydratase biosynthetic IlvA	ilvA	0.0489096	0.373901	0.427243	0	3	3	0	0
CFA_ECOLI	Cyclopropane-fatty-acyl-phospholipid synthase	cfa	0.0489096	0.373901	0.427243	0	3	3	0	0
NARH_ECOLI	Respiratory nitrate reductase 1 beta chain	narH	0.0489096	0.64333	0.191566	0	3	3	0	0
RS21_ECOBW	30S ribosomal protein S21	rpsU	0.0489096	0.64333	0.191566	0	3	3	0	0
YGGE_ECOLI	Uncharacterized protein YggE	yggE	0.0489096	0.64333	0.191566	0	3	3	0	0
DCRB_ECOLI	Protein DcrB	dcrB	0.0489096	0.64333	0.191566	0	3	3	0	0
YGIN_ECOLI	Probable quinol monooxygenase YgiN	ygiN	0.0489096	0.64333	0.191566	0	3	3	0	0
G3P3_ECOLI	Putative glyceraldehyde-3-phosphate dehydrogenase C	gapC	0.0489096	0.64333	0.191566	0	3	3	0	0
YIIQ_ECOLI	Uncharacterized protein YiiQ	yiiQ	0.0489096	0.64333	0.191566	0	3	3	0	0
PNCA_ECOLI	Pyrazinamidase/nicotinamidase	pncA	0.0489096	0.795255	0.0994936	0	3	3	0	0
MLAF_ECOLI	Probable phospholipid import ATP-binding protein MlaF	mlaF	0.0489096	0.829799	0.081027	0	3	3	0	0
ALR1_ECOLI	Alanine racemase, biosynthetic	alr	0.0489096	0.829799	0.081027	0	3	3	0	0
HEMH_ECOBW	Ferrochelatase	hemH	0.0489096	0.829799	0.081027	0	3	3	0	0
CDH_ECOBW	CDP-diacylglycerol pyrophosphatase	cdh	0.0489096	0.829799	0.081027	0	3	3	0	0
DXR_ECOLI	1-deoxy-D-xylulose 5-phosphate reductoisomerase	dxr	0.0489096	0.866194	0.062385	0	3	3	0	0
NAGD_ECOLI	Ribonucleotide monophosphatase NagD	nagD	0.0489096	0.866194	0.062385	0	3	3	0	0
RSPR_ECOLI	HTH-type transcriptional repressor RspR	rspR	0.0489096	0.866194	0.062385	0	3	3	0	0
END8_ECOBW	Endonuclease 8	nei	0.0489096	0.89331	0.0489977	0	3	3	0	0
ASNA_ECOBW	Aspartate--ammonia ligase	asnA	0.0489096	0.89331	0.0489977	0	3	3	0	0
EXBD_ECOLI	Biopolymer transport protein ExbD	exbD	0.0489096	0.904299	0.043688	0	3	3	0	0
EVGS_ECOLI	Sensor protein EvgS	evgS	0.0489096	0.91584	0.0381803	0	3	3	0	0
ASNC_ECOLI	Regulatory protein AsnC	asnC	0.0489096	0.64333	0.191566	0	3	3	0	0
UVRC_ECOBW	UvrABC system protein C	uvrC	0.0489096	0.64333	0.191566	0	3	3	0	0
HEM4_ECOLI	Uroporphyrinogen-III synthase	hemD	0.0489096	0.64333	0.191566	0	3	3	0	0
SLYD_ECOLI	FKBP-type peptidyl-prolyl cis-trans isomerase SlyD	slyD	0.0489096	0.724659	0.139867	0	3	3	0	0
CATE_ECOLI	Catalase HPII	katE	0.0489096	0.724659	0.139867	0	3	3	0	0
YNFG_ECOLI	Probable anaerobic dimethyl sulfoxide reductase chain YnfG	ynfG	0.0489096	0.724659	0.139867	0	3	3	0	0
HEM3_ECOBW	Porphobilinogen deaminase	hemC	0.0489096	0.724659	0.139867	0	3	3	0	0
MUTS_ECOBW	DNA mismatch repair protein MutS	mutS	0.0489096	0.724659	0.139867	0	3	3	0	0
LPTB_ECOLI	Lipopolysaccharide export system ATP-binding protein LptB	lptB	0.0489096	0.724659	0.139867	0	3	3	0	0
RIMO_ECODH	Ribosomal protein S12 methylthiotransferase RimO	rimO	0.0489096	0.724659	0.139867	0	3	3	0	0
ATZN_ECOLI	Lead, cadmium, zinc and mercury-transporting ATPase	zntA	0.0489096	0.724659	0.139867	0	3	3	0	0
DHAL_ECOLI	PTS-dependent dihydroxyacetone kinase, ADP-binding subunit DhaL	dhaL	0.0489096	0.724659	0.139867	0	3	3	0	0
PPX_ECOLI	Exopolyphosphatase	ppx	0.0489096	0.724659	0.139867	0	3	3	0	0
INGK_ECOLI	Inosine-guanosine kinase	gsk	0.0489096	0.724659	0.139867	0	3	3	0	0
URK_ECOLI	Uridine kinase	udk	0.0489096	0.724659	0.139867	0	3	3	0	0
PROX_ECOLI	Glycine betaine-binding periplasmic protein	proX	0.0489096	0.724659	0.139867	0	3	3	0	0
MOG_ECOLI	Molybdopterin adenylyltransferase	mog	0.0489096	0.724659	0.139867	0	3	3	0	0
POTA_ECOLI	Spermidine/putrescine import ATP-binding protein PotA	potA	0.0489096	0.724659	0.139867	0	3	3	0	0
RLMN_ECOBW	Dual-specificity RNA methyltransferase RlmN	rlmN	0.0489096	0.724659	0.139867	0	3	3	0	0
TSAD_ECOBW	tRNA N6-adenosine threonylcarbamoyltransferase	tsaD	0.0489096	0.724659	0.139867	0	3	3	0	0
MSCK_ECOLI	Mechanosensitive channel MscK	mscK	0.0489096	0.724659	0.139867	0	3	3	0	0
CYSG_ECOBW	Siroheme synthase	cysG	0.0489096	0.724659	0.139867	0	3	3	0	0
TSAC_ECODH	Threonylcarbamoyl-AMP synthase	tsaC	0.0489096	0.724659	0.139867	0	3	3	0	0
PIMT_ECOBW	Protein-L-isoaspartate O-methyltransferase	pcm	0.0489096	0.724659	0.139867	0	3	3	0	0
BEPA_ECOLI	Beta-barrel assembly-enhancing protease	bepA	0.0489096	0.724659	0.139867	0	3	3	0	0
FNR_ECOLI	Fumarate and nitrate reduction regulatory protein	fnr	0.0489096	0.724659	0.139867	0	3	3	0	0
CLSA_ECOBW	Cardiolipin synthase A	clsA	0.0489096	0.724659	0.139867	0	3	3	0	0
MODE_ECOLI	Transcriptional regulator ModE	modE	0.0489096	0.724659	0.139867	0	3	3	0	0
DMSD_ECOLI	Tat proofreading chaperone DmsD	dmsD	0.0489096	0.724659	0.139867	0	3	3	0	0
YMBA_ECOLI	Uncharacterized lipoprotein YmbA	ymbA	0.0489096	0.724659	0.139867	0	3	3	0	0
YBGK_ECOLI	Uncharacterized protein YbgK	ybgK	0.0489096	0.724659	0.139867	0	3	3	0	0
PNCC_ECOLI	Nicotinamide-nucleotide amidohydrolase PncC	pncC	0.0489096	0.724659	0.139867	0	3	3	0	0
YQJK_ECOLI	Uncharacterized protein YqjK	yqjK	0.0489096	0.724659	0.139867	0	3	3	0	0
DGOR_ECOLI	Galactonate operon transcriptional repressor	dgoR	0.0489096	0.724659	0.139867	0	3	3	0	0
GHRA_ECOBW	Glyoxylate/hydroxypyruvate reductase A	ghrA	0.0489096	0.724659	0.139867	0	3	3	0	0
YEIR_ECOLI	Uncharacterized protein YeiR	yeiR	0.0489096	0.724659	0.139867	0	3	3	0	0
AVTA_ECOLI	Valine--pyruvate aminotransferase	avtA	0.0489096	0.724659	0.139867	0	3	3	0	0
HYPF_ECOLI	Carbamoyltransferase HypF	hypF	0.0489096	0.724659	0.139867	0	3	3	0	0
ADPP_ECOLI	ADP-ribose pyrophosphatase	nudF	0.0489096	0.724659	0.139867	0	3	3	0	0
HYCD_ECOLI	Formate hydrogenlyase subunit 4	hycD	0.0489096	0.724659	0.139867	0	3	3	0	0
YRFG_ECOLI	GMP/IMP nucleotidase YrfG	yrfG	0.0489096	0.724659	0.139867	0	3	3	0	0
MPRA_ECOLI	Transcriptional repressor MprA	mprA	0.0489096	0.814902	0.0888946	0	3	3	0	0
SELA_ECOBW	L-seryl-tRNA(Sec) selenium transferase	selA	0.0489096	0.814902	0.0888946	0	3	3	0	0
YGIB_ECOBW	UPF0441 protein YgiB	ygiB	0.0489096	0.814902	0.0888946	0	3	3	0	0
DHPS_ECOLI	Dihydropteroate synthase	folP	0.0489096	0.814902	0.0888946	0	3	3	0	0
PBPA_ECOLI	Penicillin-binding protein 1A	mrcA	0.0489096	0.814902	0.0888946	0	3	3	0	0
ZIPA_ECOBW	Cell division protein ZipA homolog	zipA	0.0489096	0.814902	0.0888946	0	3	3	0	0
OPGD_ECOBW	Glucans biosynthesis protein D	mdoD	0.0489096	0.814902	0.0888946	0	3	3	0	0
YCED_ECOLI	Uncharacterized protein YceD	yceD	0.0489096	0.814902	0.0888946	0	3	3	0	0
PURR_ECOBW	HTH-type transcriptional repressor PurR	purR	0.0489096	0.814902	0.0888946	0	3	3	0	0
UBIF_ECOLI	2-octaprenyl-3-methyl-6-methoxy-1,4-benzoquinol hydroxylase	ubiF	0.0489096	0.814902	0.0888946	0	3	3	0	0
BOLA_ECOLI	Protein BolA	bolA	0.0489096	0.814902	0.0888946	0	3	3	0	0
MUG_ECOBW	G/U mismatch-specific DNA glycosylase	mug	0.0489096	0.814902	0.0888946	0	3	3	0	0
PA1_ECOLI	Phospholipase A1	pldA	0.0489096	0.814902	0.0888946	0	3	3	0	0
NPD_ECOLI	NAD-dependent protein deacylase	cobB	0.0489096	0.814902	0.0888946	0	3	3	0	0
YTFB_ECOLI	Uncharacterized protein YtfB	ytfB	0.0489096	0.814902	0.0888946	0	3	3	0	0
FABR_ECODH	HTH-type transcriptional repressor FabR	fabR	0.0489096	0.814902	0.0888946	0	3	3	0	0
YEHS_ECOLI	Uncharacterized protein YehS	yehS	0.0489096	0.814902	0.0888946	0	3	3	0	0
ZNUC_ECOLI	Zinc import ATP-binding protein ZnuC	znuC	0.0489096	0.814902	0.0888946	0	3	3	0	0
XERD_ECOLI	Tyrosine recombinase XerD	xerD	0.0489096	0.814902	0.0888946	0	3	3	0	0
YCIH_ECOLI	Uncharacterized protein YciH	yciH	0.0489096	0.829799	0.081027	0	3	3	0	0
YDHZ_ECOLI	Uncharacterized protein YdhZ	ydhZ	0.0489096	0.851237	0.0699495	0	3	3	0	0
ZNTB_ECOBW	Zinc transport protein ZntB	zntB	0.0489096	0.859308	0.0658511	0	3	3	0	0
YAEP_ECOBW	UPF0253 protein YaeP	yaeP	0.0489096	0.866194	0.062385	0	3	3	0	0
ARTP_ECOLI	Arginine transport ATP-binding protein ArtP	artP	0.0489096	0.866194	0.062385	0	3	3	0	0
MASY_ECOLI	Malate synthase A	aceB	0.0489096	0.87739	0.0568073	0	3	3	0	0
DNAK_ECOLI	Chaperone protein DnaK	dnaK	0.0473057	0.373901	0.427243	0	3	3	0	0
RL5_ECOBW	50S ribosomal protein L5	rplE	0.0443941	0.373901	0.427243	0	3	3	0	0
DEOD_ECOBW	Purine nucleoside phosphorylase DeoD-type	deoD	0.0443941	0.373901	0.427243	0	3	3	0	0
RPOD_ECOLI	RNA polymerase sigma factor RpoD	rpoD	0.0443941	0.373901	0.427243	0	3	3	0	0
FTNA_ECOLI	Bacterial non-heme ferritin	ftnA	0.0443941	0.373901	0.427243	0	3	3	0	0
RUVB_ECOBW	Holliday junction ATP-dependent DNA helicase RuvB	ruvB	0.0443941	0.724659	0.139867	0	3	3	0	0
YBBN_ECOLI	Uncharacterized protein YbbN	ybbN	0.0443941	0.814902	0.0888946	0	3	3	0	0
KPYK1_ECOLI	Pyruvate kinase I	pykF	0	1	0	0	3	3	0	0
IF2_ECOBW	Translation initiation factor IF-2	infB	0	1	0	0	3	3	0	0
PCKA_ECOBW	Phosphoenolpyruvate carboxykinase [ATP]	pckA	0	1	0	0	3	3	0	0
IDH_ECOLI	Isocitrate dehydrogenase [NADP]	icd	0	1	0	0	3	3	0	0
RS11_ECOBW	30S ribosomal protein S11	rpsK	0	1	0	0	3	3	0	0
AMPN_ECOLI	Aminopeptidase N	pepN	0	1	0	0	3	3	0	0
DMSA_ECOLI	Dimethyl sulfoxide reductase DmsA	dmsA	0	1	0	0	3	3	0	0
FRDB_ECOLI	Fumarate reductase iron-sulfur subunit	frdB	0	1	0	0	3	3	0	0
SYFA_ECOBW	Phenylalanine--tRNA ligase alpha subunit	pheS	0	1	0	0	3	3	0	0
YGDH_ECOLI	LOG family protein YgdH	ygdH	0	1	0	0	3	3	0	0
GLMU_ECOBW	Bifunctional protein GlmU	glmU	0	1	0	0	3	3	0	0
RF2_ECOBW	Peptide chain release factor 2	prfB	0	1	0	0	3	3	0	0
TDCF_ECOLI	Putative reactive intermediate deaminase TdcF	tdcF	0	1	0	0	3	3	0	0
YICC_ECOLI	UPF0701 protein YicC	yicC	0	1	0	0	3	3	0	0
NFUA_ECOBW	Fe/S biogenesis protein NfuA	nfuA	0	1	0	0	3	3	0	0
RPIA_ECOBW	Ribose-5-phosphate isomerase A	rpiA	0	1	0	0	3	3	0	0
PHOL_ECOLI	PhoH-like protein	ybeZ	0	1	0	0	3	3	0	0
BAMC_ECOLI	Outer membrane protein assembly factor BamC	bamC	0	1	0	0	3	3	0	0
MRP_ECOLI	Protein mrp	mrp	0	1	0	0	3	3	0	0
YDHV_ECOLI	Uncharacterized oxidoreductase YdhV	ydhV	0	1	0	0	3	3	0	0
DNAJ_ECOBW	Chaperone protein DnaJ	dnaJ	0	1	0	0	3	3	0	0
PUR9_ECOBW	Bifunctional purine biosynthesis protein PurH	purH	0	1	0	0	3	3	0	0
RPOS_ECOLI	RNA polymerase sigma factor RpoS	rpoS	0	1	0	0	3	3	0	0
MASZ_ECOLI	Malate synthase G	glcB	0	1	0	0	3	3	0	0
GUAC_ECOBW	GMP reductase	guaC	0	1	0	0	3	3	0	0
HRPA_ECOLI	ATP-dependent RNA helicase HrpA	hrpA	0	1	0	0	3	3	0	0
RLUC_ECOLI	Ribosomal large subunit pseudouridine synthase C	rluC	0	1	0	0	3	3	0	0
RHLE_ECOLI	ATP-dependent RNA helicase RhlE	rhlE	0	1	0	0	3	3	0	0
YNJE_ECOLI	Thiosulfate sulfurtransferase YnjE	ynjE	0	1	0	0	3	3	0	0
DLD_ECOLI	D-lactate dehydrogenase	dld	0	1	0	0	3	3	0	0
AMPP_ECOLI	Xaa-Pro aminopeptidase	pepP	0	1	0	0	3	3	0	0
GCSH_ECOBW	Glycine cleavage system H protein	gcvH	0	1	0	0	3	3	0	0
RIMP_ECODH	Ribosome maturation factor RimP	rimP	0	1	0	0	3	3	0	0
METH_ECOLI	Methionine synthase	metH	0	1	0	0	3	3	0	0
USG_ECOLI	USG-1 protein	usg	0	1	0	0	3	3	0	0
3PASE_ECOLI	Inorganic triphosphatase	ygiF	0	1	0	0	3	3	0	0
HSLO_ECOBW	33 kDa chaperonin	hslO	0	1	0	0	3	3	0	0
CLPP_ECOLI	ATP-dependent Clp protease proteolytic subunit	clpP	0	1	0	0	3	3	0	0
AG43_ECOLI	Antigen 43	flu	0	1	0	0	3	3	0	0
DCP_ECOLI	Peptidyl-dipeptidase dcp	dcp	0	1	0	0	3	3	0	0
RBSK_ECOLI	Ribokinase	rbsK	0	1	0	0	3	3	0	0
TGT_ECOBW	Queuine tRNA-ribosyltransferase	tgt	0	1	0	0	3	3	0	0
YGIC_ECOLI	Putative acid--amine ligase YgiC	ygiC	0	1	0	0	3	3	0	0
USPD_ECOLI	Universal stress protein D	uspD	0	1	0	0	3	3	0	0
YIBN_ECOLI	Uncharacterized protein YibN	yibN	0	1	0	0	3	3	0	0
LPXA_ECOBW	Acyl-[acyl-carrier-protein]--UDP-N-acetylglucosamine O-acyltransferase	lpxA	0	1	0	0	3	3	0	0
YAJG_ECOLI	Uncharacterized lipoprotein YajG	yajG	0	1	0	0	3	3	0	0
TAS_ECOLI	Protein tas	tas	0	1	0	0	3	3	0	0
PEPE_ECOBW	Peptidase E	pepE	0	1	0	0	3	3	0	0
QUEF_ECOBW	NADPH-dependent 7-cyano-7-deazaguanine reductase	queF	0	1	0	0	3	3	0	0
YDCY_ECOLI	Uncharacterized protein YdcY	ydcY	0	1	0	0	3	3	0	0
MSRC_ECOLI	Free methionine-R-sulfoxide reductase	msrC	0	1	0	0	3	3	0	0
PDXH_ECOBW	Pyridoxine/pyridoxamine 5'-phosphate oxidase	pdxH	0	1	0	0	3	3	0	0
RSME_ECOLI	Ribosomal RNA small subunit methyltransferase E	rsmE	0	1	0	0	3	3	0	0
SECF_ECOLI	Protein translocase subunit SecF	secF	0	1	0	0	3	3	0	0
FDHE_ECOBW	Protein FdhE	fdhE	0	1	0	0	3	3	0	0
MLAA_ECOLI	Probable phospholipid-binding lipoprotein MlaA	mlaA	0	1	0	0	3	3	0	0
RDGC_ECOBW	Recombination-associated protein RdgC	rdgC	0	1	0	0	3	3	0	0
OPGH_ECOLI	Glucans biosynthesis glucosyltransferase H	mdoH	0	1	0	0	3	3	0	0
GUTQ_ECOLI	Arabinose 5-phosphate isomerase GutQ	gutQ	0	1	0	0	3	3	0	0
RSMB_ECOBW	Ribosomal RNA small subunit methyltransferase B	rsmB	0	1	0	0	3	3	0	0
YFHM_ECOLI	Uncharacterized lipoprotein YfhM	yfhM	0	1	0	0	3	3	0	0
UVRD_ECOLI	DNA helicase II	uvrD	0	1	0	0	3	3	0	0
DNAB_ECOLI	Replicative DNA helicase	dnaB	0	1	0	0	3	3	0	0
FTSK_ECOLI	DNA translocase FtsK	ftsK	0	1	0	0	3	3	0	0
ALAA_ECOLI	Glutamate-pyruvate aminotransferase AlaA	alaA	0	1	0	0	3	3	0	0
YCEF_ECOLI	Maf-like protein YceF	yceF	0	1	0	0	3	3	0	0
ISPD_ECOBW	2-C-methyl-D-erythritol 4-phosphate cytidylyltransferase	ispD	0	1	0	0	3	3	0	0
LOLD_ECOLI	Lipoprotein-releasing system ATP-binding protein LolD	lolD	0	1	0	0	3	3	0	0
HTPX_ECOBW	Protease HtpX	htpX	0	1	0	0	3	3	0	0
HEMN_ECOLI	Oxygen-independent coproporphyrinogen-III oxidase	hemN	0	1	0	0	3	3	0	0
YNIA_ECOLI	Uncharacterized protein YniA	yniA	0	1	0	0	3	3	0	0
NLPE_ECOLI	Lipoprotein NlpE	nlpE	0	1	0	0	3	3	0	0
TDCA_ECOLI	HTH-type transcriptional regulator TdcA	tdcA	0	1	0	0	3	3	0	0
DAPB_ECOBW	4-hydroxy-tetrahydrodipicolinate reductase	dapB	0	1	0	0	3	3	0	0
FTSE_ECOLI	Cell division ATP-binding protein FtsE	ftsE	0	1	0	0	3	3	0	0
AROH_ECOLI	Phospho-2-dehydro-3-deoxyheptonate aldolase, Trp-sensitive	aroH	0	1	0	0	3	3	0	0
RP54_ECOLI	RNA polymerase sigma-54 factor	rpoN	0	1	0	0	3	3	0	0
EXBB_ECOLI	Biopolymer transport protein ExbB	exbB	0	1	0	0	3	3	0	0
MENC_ECOBW	o-succinylbenzoate synthase	menC	0	1	0	0	3	3	0	0
NHAB_ECOBW	Na(+)/H(+) antiporter NhaB	nhaB	0	1	0	0	3	3	0	0
HFLD_ECOBW	High frequency lysogenization protein HflD	hflD	0	1	0	0	3	3	0	0
OPGB_ECOBW	Phosphoglycerol transferase I	mdoB	0	1	0	0	3	3	0	0
YDBC_ECOLI	Putative oxidoreductase YdbC	ydbC	0	1	0	0	3	3	0	0
MURQ_ECOBW	N-acetylmuramic acid 6-phosphate etherase	murQ	0	1	0	0	3	3	0	0
CCA_ECOBW	Multifunctional CCA protein	cca	0	1	0	0	3	3	0	0
PTRA_ECOLI	Protease 3	ptrA	0	1	0	0	3	3	0	0
AGAL_ECOLI	Alpha-galactosidase	melA	0	1	0	0	3	3	0	0
YBHB_ECOLI	UPF0098 protein YbhB	ybhB	0	1	0	0	3	3	0	0
YCII_ECOLI	Protein YciI	yciI	0	1	0	0	3	3	0	0
RFAF_ECOLI	ADP-heptose--LPS heptosyltransferase 2	rfaF	0	1	0	0	3	3	0	0
YGHU_ECOLI	Disulfide-bond oxidoreductase YghU	yghU	0	1	0	0	3	3	0	0
NADR_ECOLI	Trifunctional NAD biosynthesis/regulator protein NadR	nadR	0	1	0	0	3	3	0	0
LYSP_ECOLI	Lysine-specific permease	lysP	0	1	0	0	3	3	0	0
CUTC_ECOBW	Copper homeostasis protein CutC	cutC	0	1	0	0	3	3	0	0
RLMD_ECOLI	23S rRNA (uracil(1939)-C(5))-methyltransferase RlmD	rlmD	0	1	0	0	3	3	0	0
PTSN_ECOLI	Nitrogen regulatory protein	ptsN	0	1	0	0	3	3	0	0
BIRA_ECOLI	Bifunctional ligase/repressor BirA	birA	0	1	0	0	3	3	0	0
ILVB_ECOLI	Acetolactate synthase isozyme 1 large subunit	ilvB	0	1	0	0	3	3	0	0
BARA_ECOLI	Signal transduction histidine-protein kinase BarA	barA	0	1	0	0	3	3	0	0
YEAO_ECOLI	Uncharacterized protein YeaO	yeaO	0	1	0	0	3	3	0	0
YQJH_ECOLI	NADPH-dependent ferric-chelate reductase	yqjH	0	1	0	0	3	3	0	0
PANF_ECOLI	Sodium/pantothenate symporter	panF	0	1	0	0	3	3	0	0
RIMJ_ECOLI	Ribosomal-protein-alanine acetyltransferase	rimJ	0	1	0	0	3	3	0	0
GNGF_ECOLI	Putative gluconeogenesis factor	ybhK	0	1	0	0	3	3	0	0
DAUA_ECOLI	C4-dicarboxylic acid transporter DauA	dauA	0	1	0	0	3	3	0	0
YBJS_ECOLI	Uncharacterized protein YbjS	ybjS	0	1	0	0	3	3	0	0
HYCG_ECOLI	Formate hydrogenlyase subunit 7	hycG	0	1	0	0	3	3	0	0
GUN_ECOLI	Endoglucanase	bcsZ	0	1	0	0	3	3	0	0
TUSE_ECOLI	Sulfurtransferase TusE	tusE	0	1	0	0	3	3	0	0
YECF_ECOLI	Uncharacterized protein YecF	yecF	0	1	0	0	3	3	0	0
HOLC_ECOLI	DNA polymerase III subunit chi	holC	0	1	0	0	3	3	0	0
POTE_ECOLI	Putrescine-ornithine antiporter	potE	0	1	0	0	3	3	0	0
PTRB_ECOLI	Protease 2	ptrB	0	1	0	0	3	3	0	0
TIG_ECOBW	Trigger factor	tig	0			0	3	3	0	0
ENO_ECOBW	Enolase	eno	0			0	3	3	0	0
ATPB_ECOBW	ATP synthase subunit beta	atpD	0			0	3	3	0	0
RS4_ECOBW	30S ribosomal protein S4	rpsD	0			0	3	3	0	0
RS3_ECOBW	30S ribosomal protein S3	rpsC	0			0	3	3	0	0
RL1_ECOBW	50S ribosomal protein L1	rplA	0			0	3	3	0	0
RS5_ECOLI	30S ribosomal protein S5	rpsE	0			0	3	3	0	0
RS8_ECOBW	30S ribosomal protein S8	rpsH	0			0	3	3	0	0
RL17_ECOBW	50S ribosomal protein L17	rplQ	0			0	3	3	0	0
RL6_ECOBW	50S ribosomal protein L6	rplF	0			0	3	3	0	0
RL10_ECOBW	50S ribosomal protein L10	rplJ	0			0	3	3	0	0
AHPC_ECOLI	Alkyl hydroperoxide reductase subunit C	ahpC	0			0	3	3	0	0
RL18_ECOBW	50S ribosomal protein L18	rplR	0			0	3	3	0	0
ACNB_ECOLI	Aconitate hydratase B	acnB	0			0	3	3	0	0
SYS_ECOBW	Serine--tRNA ligase	serS	0			0	3	3	0	0
RL21_ECOBW	50S ribosomal protein L21	rplU	0			0	3	3	0	0
RAIA_ECOLI	Ribosome-associated inhibitor A	raiA	0			0	3	3	0	0
SYD_ECOBW	Aspartate--tRNA ligase	aspS	0			0	3	3	0	0
SYQ_ECOBW	Glutamine--tRNA ligase	glnS	0			0	3	3	0	0
GLYA_ECOBW	Serine hydroxymethyltransferase	glyA	0			0	3	3	0	0
ARCA_ECOLI	Aerobic respiration control protein ArcA	arcA	0			0	3	3	0	0
UDP_ECOLI	Uridine phosphorylase	udp	0			0	3	3	0	0
DEOB_ECOBW	Phosphopentomutase	deoB	0			0	3	3	0	0
KAD_ECOBW	Adenylate kinase	adk	0			0	3	3	0	0
FDOG_ECOLI	Formate dehydrogenase-O major subunit	fdoG	0			0	3	3	0	0
SECD_ECOLI	Protein translocase subunit SecD	secD	0			0	3	3	0	0
RS15_ECOBW	30S ribosomal protein S15	rpsO	0			0	3	3	0	0
CLPA_ECOLI	ATP-dependent Clp protease ATP-binding subunit ClpA	clpA	0			0	3	3	0	0
TOP1_ECOLI	DNA topoisomerase 1	topA	0			0	3	3	0	0
MREB_ECOLI	Rod shape-determining protein MreB	mreB	0			0	3	3	0	0
KBL_ECOLI	2-amino-3-ketobutyrate coenzyme A ligase	kbl	0			0	3	3	0	0
D0VEX3_ECOLI	3-oxoacyl-acyl-carrier-protein reductase	fabG	0			0	3	3	0	0
ODO2_ECOLI	Dihydrolipoyllysine-residue succinyltransferase component of 2-oxoglutarate dehydrogenase complex	sucB	0			0	3	3	0	0
YCHF_ECOLI	Ribosome-binding ATPase YchF	ychF	0			0	3	3	0	0
PEPT_ECOBW	Peptidase T	pepT	0			0	3	3	0	0
CLPX_ECOBW	ATP-dependent Clp protease ATP-binding subunit ClpX	clpX	0			0	3	3	0	0
SYW_ECOLI	Tryptophan--tRNA ligase	trpS	0			0	3	3	0	0
CYSK_ECOLI	Cysteine synthase A	cysK	0			0	3	3	0	0
STPA_ECOLI	DNA-binding protein StpA	stpA	0			0	3	3	0	0
BCCP_ECOLI	Biotin carboxyl carrier protein of acetyl-CoA carboxylase	accB	0			0	3	3	0	0
CDD_ECOBW	Cytidine deaminase	cdd	0			0	3	3	0	0
THII_ECOBW	tRNA sulfurtransferase	thiI	0			0	3	3	0	0
YFGM_ECOLI	UPF0070 protein YfgM	yfgM	0			0	3	3	0	0
MANA_ECOLI	Mannose-6-phosphate isomerase	manA	0			0	3	3	0	0
NIKA_ECOLI	Nickel-binding periplasmic protein	nikA	0			0	3	3	0	0
CPDB_ECOLI	2',3'-cyclic-nucleotide 2'-phosphodiesterase/3'-nucleotidase	cpdB	0			0	3	3	0	0
PTTBC_ECOLI	PTS system trehalose-specific EIIBC component	treB	0			0	3	3	0	0
UUP_ECOLI	ABC transporter ATP-binding protein uup	uup	0			0	3	3	0	0
SELD_ECOLI	Selenide, water dikinase	selD	0			0	3	3	0	0
DCUA_ECOLI	Anaerobic C4-dicarboxylate transporter DcuA	dcuA	0			0	3	3	0	0
LEP_ECOLI	Signal peptidase I	lepB	0			0	3	3	0	0
LPTE_ECOBW	LPS-assembly lipoprotein LptE	lptE	0			0	3	3	0	0
HYPB_ECOLI	Hydrogenase isoenzymes nickel incorporation protein HypB	hypB	0			0	3	3	0	0
GCH1L_ECOLI	GTP cyclohydrolase 1 type 2 homolog	ybgI	0			0	3	3	0	0
YIDA_ECOLI	Sugar phosphatase YidA	yidA	0			0	3	3	0	0
MURD_ECOLI	UDP-N-acetylmuramoylalanine--D-glutamate ligase	murD	0			0	3	3	0	0
WECC_ECOLI	UDP-N-acetyl-D-mannosamine dehydrogenase	wecC	0			0	3	3	0	0
PITA_ECOLI	Low-affinity inorganic phosphate transporter 1	pitA	0			0	3	3	0	0
YDHQ_ECOLI	Uncharacterized protein YdhQ	ydhQ	0			0	3	3	0	0
SSPB_ECOLI	Stringent starvation protein B	sspB	0			0	3	3	0	0
PTH_ECOBW	Peptidyl-tRNA hydrolase	pth	0			0	3	3	0	0
YJDC_ECOLI	HTH-type transcriptional regulator YjdC	yjdC	0			0	3	3	0	0
YQGE_ECOBW	UPF0301 protein YqgE	yqgE	0			0	3	3	0	0
HIS1_ECOBW	ATP phosphoribosyltransferase	hisG	0			0	3	3	0	0
GCS2_ECOBW	Putative glutamate--cysteine ligase 2	ybdK	0			0	3	3	0	0
DYR_ECOLI	Dihydrofolate reductase	folA	0			0	3	3	0	0
DEOR_ECOLI	Deoxyribose operon repressor	deoR	0			0	3	3	0	0
EA31_LAMBD	Protein ea31	ea31	0			0	3	3	0	0
PNP_ECOBW	Polyribonucleotide nucleotidyltransferase	pnp	-0.0395284	0.373901	0.427243	0	3	3	0	0
YIBT_ECOLI	Uncharacterized protein YibT	yibT	-0.0430687	0.373901	0.427243	0	3	3	0	0
RS20_ECOBW	30S ribosomal protein S20	rpsT	-0.0430687	0.724659	0.139867	0	3	3	0	0
FKBA_ECOLI	FKBP-type peptidyl-prolyl cis-trans isomerase FkpA	fkpA	-0.0430687	0.724659	0.139867	0	3	3	0	0
RL20_ECOBW	50S ribosomal protein L20	rplT	-0.0458037	0.518519	0.285236	0	3	3	0	0
CH10_ECOBW	10 kDa chaperonin	groS	-0.0458037	0.518519	0.285236	0	3	3	0	0
GLPB_ECOBW	Anaerobic glycerol-3-phosphate dehydrogenase subunit B	glpB	-0.0473057	0.724659	0.139867	0	3	3	0	0
RNC_ECOBW	Ribonuclease 3	rnc	-0.0473057	0.724659	0.139867	0	3	3	0	0
ASNB_ECOLI	Asparagine synthetase B [glutamine-hydrolyzing]	asnB	-0.0473057	0.724659	0.139867	0	3	3	0	0
PTQB_ECOLI	N,N'-diacetylchitobiose-specific phosphotransferase enzyme IIB component	chbB	-0.0473057	0.724659	0.139867	0	3	3	0	0
YGAU_ECOLI	Uncharacterized protein YgaU	ygaU	-0.0473057	0.866194	0.062385	0	3	3	0	0
QUEE_ECOLI	7-carboxy-7-deazaguanine synthase	queE	-0.0473057	0.87739	0.0568073	0	3	3	0	0
LSRF_ECODH	Uncharacterized aldolase LsrF	lsrF	-0.0473057	0.946485	0.0238861	0	3	3	0	0
RPOB_ECOBW	DNA-directed RNA polymerase subunit beta	rpoB	-0.0473057	0.373901	0.427243	0	3	3	0	0
RL3_ECOBW	50S ribosomal protein L3	rplC	-0.0473057	0.373901	0.427243	0	3	3	0	0
ALF_ECOLI	Fructose-bisphosphate aldolase class 2	fbaA	-0.0473057	0.373901	0.427243	0	3	3	0	0
RL19_ECOBW	50S ribosomal protein L19	rplS	-0.0473057	0.373901	0.427243	0	3	3	0	0
FTSH_ECOLI	ATP-dependent zinc metalloprotease FtsH	ftsH	-0.0473057	0.373901	0.427243	0	3	3	0	0
RIR1_ECOLI	Ribonucleoside-diphosphate reductase 1 subunit alpha	nrdA	-0.0473057	0.373901	0.427243	0	3	3	0	0
LON_ECOLI	Lon protease	lon	-0.0473057	0.373901	0.427243	0	3	3	0	0
SYL_ECOBW	Leucine--tRNA ligase	leuS	-0.0473057	0.373901	0.427243	0	3	3	0	0
GYRA_ECOLI	DNA gyrase subunit A	gyrA	-0.0473057	0.373901	0.427243	0	3	3	0	0
SYM_ECOBW	Methionine--tRNA ligase	metG	-0.0473057	0.373901	0.427243	0	3	3	0	0
PTHP_ECOLI	Phosphocarrier protein HPr	ptsH	-0.0473057	0.373901	0.427243	0	3	3	0	0
RRF_ECOBW	Ribosome-recycling factor	frr	-0.0473057	0.373901	0.427243	0	3	3	0	0
RS17_ECOBW	30S ribosomal protein S17	rpsQ	-0.0473057	0.373901	0.427243	0	3	3	0	0
YFBU_ECOBW	UPF0304 protein YfbU	yfbU	-0.0473057	0.373901	0.427243	0	3	3	0	0
LEPA_ECOBW	Elongation factor 4	lepA	-0.0473057	0.373901	0.427243	0	3	3	0	0
SYR_ECOBW	Arginine--tRNA ligase	argS	-0.0473057	0.373901	0.427243	0	3	3	0	0
YHGF_ECOLI	Protein YhgF	yhgF	-0.0473057	0.373901	0.427243	0	3	3	0	0
YDGH_ECOLI	Protein YdgH	ydgH	-0.0473057	0.373901	0.427243	0	3	3	0	0
PGM_ECOLI	Phosphoglucomutase	pgm	-0.0473057	0.373901	0.427243	0	3	3	0	0
MENB_ECOLI	1,4-dihydroxy-2-naphthoyl-CoA synthase	menB	-0.0473057	0.373901	0.427243	0	3	3	0	0
TPX_ECOLI	Thiol peroxidase	tpx	-0.0473057	0.373901	0.427243	0	3	3	0	0
MURA_ECOBW	UDP-N-acetylglucosamine 1-carboxyvinyltransferase	murA	-0.0473057	0.373901	0.427243	0	3	3	0	0
SUHB_ECOLI	Inositol-1-monophosphatase	suhB	-0.0473057	0.373901	0.427243	0	3	3	0	0
BCP_ECOLI	Putative peroxiredoxin bcp	bcp	-0.0473057	0.373901	0.427243	0	3	3	0	0
BAMB_ECOLI	Outer membrane protein assembly factor BamB	bamB	-0.0473057	0.373901	0.427243	0	3	3	0	0
MLAC_ECOLI	Probable phospholipid-binding protein MlaC	mlaC	-0.0473057	0.373901	0.427243	0	3	3	0	0
CSPC_ECOLI	Cold shock-like protein CspC	cspC	-0.0473057	0.373901	0.427243	0	3	3	0	0
GSA_ECOBW	Glutamate-1-semialdehyde 2,1-aminomutase	hemL	-0.0473057	0.373901	0.427243	0	3	3	0	0
SUCD_ECOLI	Succinyl-CoA ligase [ADP-forming] subunit alpha	sucD	-0.0473057	0.373901	0.427243	0	3	3	0	0
AROK_ECODH	Shikimate kinase 1	aroK	-0.0473057	0.373901	0.427243	0	3	3	0	0
ATPD_ECOBW	ATP synthase subunit delta	atpH	-0.0473057	0.373901	0.427243	0	3	3	0	0
OPGG_ECOBW	Glucans biosynthesis protein G	mdoG	-0.0473057	0.373901	0.427243	0	3	3	0	0
YAJQ_ECOBW	UPF0234 protein YajQ	yajQ	-0.0473057	0.373901	0.427243	0	3	3	0	0
PROA_ECOBW	Gamma-glutamyl phosphate reductase	proA	-0.0473057	0.373901	0.427243	0	3	3	0	0
DDLA_ECOLI	D-alanine--D-alanine ligase A	ddlA	-0.0473057	0.373901	0.427243	0	3	3	0	0
BGLX_ECOLI	Periplasmic beta-glucosidase	bglX	-0.0473057	0.373901	0.427243	0	3	3	0	0
NUSG_ECOLI	Transcription termination/antitermination protein NusG	nusG	-0.0473057	0.373901	0.427243	0	3	3	0	0
PYRH_ECOLI	Uridylate kinase	pyrH	-0.0473057	0.373901	0.427243	0	3	3	0	0
PRC_ECOLI	Tail-specific protease	prc	-0.0473057	0.373901	0.427243	0	3	3	0	0
GLRX4_ECOLI	Glutaredoxin-4	grxD	-0.0473057	0.373901	0.427243	0	3	3	0	0
ADD_ECOBW	Adenosine deaminase	add	-0.0473057	0.373901	0.427243	0	3	3	0	0
HEM2_ECOLI	Delta-aminolevulinic acid dehydratase	hemB	-0.0473057	0.373901	0.427243	0	3	3	0	0
PARC_ECOLI	DNA topoisomerase 4 subunit A	parC	-0.0473057	0.373901	0.427243	0	3	3	0	0
HPRT_ECOLI	Hypoxanthine phosphoribosyltransferase	hpt	-0.0473057	0.373901	0.427243	0	3	3	0	0
KDGR_ECOLI	Transcriptional regulator KdgR	kdgR	-0.0473057	0.373901	0.427243	0	3	3	0	0
DHAM_ECOLI	PTS-dependent dihydroxyacetone kinase, phosphotransferase subunit DhaM	dhaM	-0.0473057	0.373901	0.427243	0	3	3	0	0
YIFE_ECOLI	UPF0438 protein YifE	yifE	-0.0473057	0.373901	0.427243	0	3	3	0	0
CYOA_ECOLI	Cytochrome bo(3) ubiquinol oxidase subunit 2	cyoA	-0.0473057	0.373901	0.427243	0	3	3	0	0
YHES_ECOLI	Uncharacterized ABC transporter ATP-binding protein YheS	yheS	-0.0473057	0.373901	0.427243	0	3	3	0	0
RLMI_ECOBW	Ribosomal RNA large subunit methyltransferase I	rlmI	-0.0473057	0.373901	0.427243	0	3	3	0	0
ILVE_ECOLI	Branched-chain-amino-acid aminotransferase	ilvE	-0.0473057	0.373901	0.427243	0	3	3	0	0
CPXR_ECOLI	Transcriptional regulatory protein CpxR	cpxR	-0.0473057	0.373901	0.427243	0	3	3	0	0
IOJAP_ECOLI	Ribosomal silencing factor RsfS	rsfS	-0.0473057	0.373901	0.427243	0	3	3	0	0
MALQ_ECOLI	4-alpha-glucanotransferase	malQ	-0.0473057	0.373901	0.427243	0	3	3	0	0
TYSY_ECOBW	Thymidylate synthase	thyA	-0.0473057	0.373901	0.427243	0	3	3	0	0
ATPL_ECOBW	ATP synthase subunit c	atpE	-0.0473057	0.373901	0.427243	0	3	3	0	0
YDHF_ECOLI	Oxidoreductase YdhF	ydhF	-0.0473057	0.373901	0.427243	0	3	3	0	0
DHAS_ECOLI	Aspartate-semialdehyde dehydrogenase	asd	-0.0473057	0.373901	0.427243	0	3	3	0	0
MNMA_ECODH	tRNA-specific 2-thiouridylase MnmA	mnmA	-0.0473057	0.373901	0.427243	0	3	3	0	0
AAS_ECOBW	Bifunctional protein Aas	aas	-0.0473057	0.373901	0.427243	0	3	3	0	0
GLNE_ECOBW	Glutamate-ammonia-ligase adenylyltransferase	glnE	-0.0473057	0.373901	0.427243	0	3	3	0	0
RNG_ECOLI	Ribonuclease G	rng	-0.0473057	0.373901	0.427243	0	3	3	0	0
ENGB_ECOBW	Probable GTP-binding protein EngB	engB	-0.0473057	0.373901	0.427243	0	3	3	0	0
SERB_ECOLI	Phosphoserine phosphatase	serB	-0.0473057	0.373901	0.427243	0	3	3	0	0
YBAK_ECOLI	Cys-tRNA(Pro)/Cys-tRNA(Cys) deacylase YbaK	ybaK	-0.0473057	0.373901	0.427243	0	3	3	0	0
FOLD_ECOBW	Bifunctional protein FolD	folD	-0.0473057	0.373901	0.427243	0	3	3	0	0
BIOD2_ECOLI	ATP-dependent dethiobiotin synthetase BioD 2	bioD2	-0.0473057	0.373901	0.427243	0	3	3	0	0
MTNN_ECOBW	5'-methylthioadenosine/S-adenosylhomocysteine nucleosidase	mtnN	-0.0473057	0.373901	0.427243	0	3	3	0	0
YFGD_ECOLI	Uncharacterized protein YfgD	yfgD	-0.0473057	0.373901	0.427243	0	3	3	0	0
YGGS_ECOLI	UPF0001 protein YggS	yggS	-0.0473057	0.373901	0.427243	0	3	3	0	0
SERA_ECOLI	D-3-phosphoglycerate dehydrogenase	serA	-0.0473057	0.373901	0.427243	0	3	3	0	0
UXAB_ECOBW	Altronate oxidoreductase	uxaB	-0.0473057	0.373901	0.427243	0	3	3	0	0
UNG_ECOBW	Uracil-DNA glycosylase	ung	-0.0473057	0.373901	0.427243	0	3	3	0	0
OSMF_ECOLI	Putative osmoprotectant uptake system substrate-binding protein OsmF	osmF	-0.0473057	0.373901	0.427243	0	3	3	0	0
YCEB_ECOLI	Uncharacterized lipoprotein YceB	yceB	-0.0473057	0.373901	0.427243	0	3	3	0	0
CYTR_ECOLI	HTH-type transcriptional repressor CytR	cytR	-0.0473057	0.373901	0.427243	0	3	3	0	0
RSEP_ECOLI	Regulator of sigma-E protease RseP	rseP	-0.0473057	0.373901	0.427243	0	3	3	0	0
YCBL_ECOLI	Uncharacterized protein YcbL	ycbL	-0.0473057	0.373901	0.427243	0	3	3	0	0
YAAA_ECOBW	UPF0246 protein YaaA	yaaA	-0.0473057	0.373901	0.427243	0	3	3	0	0
TATB_ECOLI	Sec-independent protein translocase protein TatB	tatB	-0.0473057	0.373901	0.427243	0	3	3	0	0
RSEA_ECOLI	Anti-sigma-E factor RseA	rseA	-0.0473057	0.373901	0.427243	0	3	3	0	0
PYRI_ECOBW	Aspartate carbamoyltransferase regulatory chain	pyrI	-0.0473057	0.373901	0.427243	0	3	3	0	0
PAND_ECOBW	Aspartate 1-decarboxylase	panD	-0.0473057	0.373901	0.427243	0	3	3	0	0
YTFQ_ECOLI	ABC transporter periplasmic-binding protein YtfQ	ytfQ	-0.0473057	0.373901	0.427243	0	3	3	0	0
TNPA_ECOLI	Transposase for transposon gamma-delta	tnpA	-0.0473057	0.373901	0.427243	0	3	3	0	0
YEJM_ECOLI	Inner membrane protein YejM	yejM	-0.0473057	0.373901	0.427243	0	3	3	0	0
D0VEY7_ECOLI	1-acyl-sn-glycerol-3-phosphate acyltransferase	plsC	-0.0473057	0.373901	0.427243	0	3	3	0	0
HDA_ECOBW	DnaA regulatory inactivator Hda	hda	-0.0473057	0.373901	0.427243	0	3	3	0	0
D0VEY6_ECOLI	CDP-diacylglycerol--glycerol-3-phosphate 3-phosphatidyltransferase	pgsA	-0.0473057	0.373901	0.427243	0	3	3	0	0
YCGB_ECOLI	Uncharacterized protein YcgB	ycgB	-0.0473057	0.373901	0.427243	0	3	3	0	0
GLPA_ECOLI	Anaerobic glycerol-3-phosphate dehydrogenase subunit A	glpA	-0.0473057	0.64333	0.191566	0	3	3	0	0
ACCC_ECOLI	Biotin carboxylase	accC	-0.0473057	0.64333	0.191566	0	3	3	0	0
GCSP_ECOBW	Glycine dehydrogenase (decarboxylating)	gcvP	-0.0473057	0.64333	0.191566	0	3	3	0	0
DAPD_ECOBW	2,3,4,5-tetrahydropyridine-2,6-dicarboxylate N-succinyltransferase	dapD	-0.0473057	0.64333	0.191566	0	3	3	0	0
FTSZ_ECOLI	Cell division protein FtsZ	ftsZ	-0.0473057	0.64333	0.191566	0	3	3	0	0
SSPA_ECOLI	Stringent starvation protein A	sspA	-0.0473057	0.64333	0.191566	0	3	3	0	0
HEMX_ECOLI	Putative uroporphyrinogen-III C-methyltransferase	hemX	-0.0473057	0.64333	0.191566	0	3	3	0	0
SYGA_ECOBW	Glycine--tRNA ligase alpha subunit	glyQ	-0.0473057	0.64333	0.191566	0	3	3	0	0
DER_ECOBW	GTPase Der	der	-0.0473057	0.64333	0.191566	0	3	3	0	0
E4PD_ECOBW	D-erythrose-4-phosphate dehydrogenase	epd	-0.0473057	0.64333	0.191566	0	3	3	0	0
GAL1_ECOBW	Galactokinase	galK	-0.0473057	0.64333	0.191566	0	3	3	0	0
RLUB_ECOLI	Ribosomal large subunit pseudouridine synthase B	rluB	-0.0473057	0.64333	0.191566	0	3	3	0	0
RISB_ECOBW	6,7-dimethyl-8-ribityllumazine synthase	ribH	-0.0473057	0.64333	0.191566	0	3	3	0	0
HSCA_ECOBW	Chaperone protein HscA	hscA	-0.0473057	0.64333	0.191566	0	3	3	0	0
FTSY_ECOLI	Signal recognition particle receptor FtsY	ftsY	-0.0473057	0.64333	0.191566	0	3	3	0	0
DDLB_ECOLI	D-alanine--D-alanine ligase B	ddlB	-0.0473057	0.64333	0.191566	0	3	3	0	0
FDHF_ECOLI	Formate dehydrogenase H	fdhF	-0.0473057	0.64333	0.191566	0	3	3	0	0
NARL_ECOLI	Nitrate/nitrite response regulator protein NarL	narL	-0.0473057	0.64333	0.191566	0	3	3	0	0
MSBA_ECOLI	Lipid A export ATP-binding/permease protein MsbA	msbA	-0.0473057	0.64333	0.191566	0	3	3	0	0
RLMKL_ECODH	Ribosomal RNA large subunit methyltransferase K/L	rlmL	-0.0473057	0.64333	0.191566	0	3	3	0	0
IADA_ECOLI	Isoaspartyl dipeptidase	iadA	-0.0473057	0.64333	0.191566	0	3	3	0	0
DXS_ECOBW	1-deoxy-D-xylulose-5-phosphate synthase	dxs	-0.0473057	0.64333	0.191566	0	3	3	0	0
LIPA_ECOBW	Lipoyl synthase	lipA	-0.0473057	0.64333	0.191566	0	3	3	0	0
OXYR_ECOLI	Hydrogen peroxide-inducible genes activator	oxyR	-0.0473057	0.64333	0.191566	0	3	3	0	0
FMT_ECOBW	Methionyl-tRNA formyltransferase	fmt	-0.0473057	0.64333	0.191566	0	3	3	0	0
RSMC_ECODH	Ribosomal RNA small subunit methyltransferase C	rsmC	-0.0473057	0.64333	0.191566	0	3	3	0	0
SPOT_ECOLI	Bifunctional (p)ppGpp synthase/hydrolase SpoT	spoT	-0.0473057	0.64333	0.191566	0	3	3	0	0
COABC_ECOLI	Coenzyme A biosynthesis bifunctional protein CoaBC	coaBC	-0.0473057	0.64333	0.191566	0	3	3	0	0
RLMJ_ECOLI	Ribosomal RNA large subunit methyltransferase J	rlmJ	-0.0473057	0.64333	0.191566	0	3	3	0	0
YCIN_ECOLI	Protein YciN	yciN	-0.0473057	0.64333	0.191566	0	3	3	0	0
EX1_ECOLI	Exodeoxyribonuclease I	sbcB	-0.0473057	0.64333	0.191566	0	3	3	0	0
D0VEX6_ECOLI	Glycerol-3-phosphate dehydrogenase [NAD(P)+]	gpsA	-0.0473057	0.64333	0.191566	0	3	3	0	0
PROV_ECOLI	Glycine betaine/L-proline transport ATP-binding protein ProV	proV	-0.0473057	0.64333	0.191566	0	3	3	0	0
RLMM_ECOBW	Ribosomal RNA large subunit methyltransferase M	rlmM	-0.0473057	0.64333	0.191566	0	3	3	0	0
RAPZ_ECOBW	RNase adapter protein RapZ	rapZ	-0.0473057	0.64333	0.191566	0	3	3	0	0
ENVC_ECOLI	Murein hydrolase activator EnvC	envC	-0.0473057	0.64333	0.191566	0	3	3	0	0
DTD_ECOBW	D-aminoacyl-tRNA deacylase	dtd	-0.0473057	0.64333	0.191566	0	3	3	0	0
TRMA_ECOBW	tRNA/tmRNA (uracil-C(5))-methyltransferase	trmA	-0.0473057	0.64333	0.191566	0	3	3	0	0
MOAC_ECOBW	Cyclic pyranopterin monophosphate synthase accessory protein	moaC	-0.0473057	0.64333	0.191566	0	3	3	0	0
SAPA_ECOLI	Peptide transport periplasmic protein SapA	sapA	-0.0473057	0.64333	0.191566	0	3	3	0	0
GNTR_ECOLI	HTH-type transcriptional regulator GntR	gntR	-0.0473057	0.64333	0.191566	0	3	3	0	0
YDIJ_ECOLI	Uncharacterized protein YdiJ	ydiJ	-0.0473057	0.64333	0.191566	0	3	3	0	0
RS19_ECOBW	30S ribosomal protein S19	rpsS	-0.0473057	0.724659	0.139867	0	3	3	0	0
PTND_ECOLI	Mannose permease IID component	manZ	-0.0473057	0.724659	0.139867	0	3	3	0	0
PDXJ_ECOLI	Pyridoxine 5'-phosphate synthase	pdxJ	-0.0473057	0.724659	0.139867	0	3	3	0	0
GFCD_ECOLI	Uncharacterized lipoprotein GfcD	gfcD	-0.0473057	0.724659	0.139867	0	3	3	0	0
TOLQ_ECOLI	Protein TolQ	tolQ	-0.0473057	0.724659	0.139867	0	3	3	0	0
TSAB_ECOLI	tRNA threonylcarbamoyladenosine biosynthesis protein TsaB	tsaB	-0.0473057	0.724659	0.139867	0	3	3	0	0
HELD_ECOLI	Helicase IV	helD	-0.0473057	0.724659	0.139867	0	3	3	0	0
DCYD_ECOBW	D-cysteine desulfhydrase	dcyD	-0.0473057	0.724659	0.139867	0	3	3	0	0
PABB_ECOLI	Aminodeoxychorismate synthase component 1	pabB	-0.0473057	0.724659	0.139867	0	3	3	0	0
YPFH_ECOLI	Esterase YpfH	ypfH	-0.0473057	0.724659	0.139867	0	3	3	0	0
PUTA_ECOLI	Bifunctional protein PutA	putA	-0.0473057	0.724659	0.139867	0	3	3	0	0
AMPE_ECOLI	Protein AmpE	ampE	-0.0473057	0.724659	0.139867	0	3	3	0	0
YPDA_ECOLI	Sensor histidine kinase YpdA	ypdA	-0.0473057	0.724659	0.139867	0	3	3	0	0
MDAB_ECOLI	Modulator of drug activity B	mdaB	-0.0473057	0.795255	0.0994936	0	3	3	0	0
SPED_ECOBW	S-adenosylmethionine decarboxylase proenzyme	speD	-0.0473057	0.795255	0.0994936	0	3	3	0	0
MGSA_ECOBW	Methylglyoxal synthase	mgsA	-0.0473057	0.795255	0.0994936	0	3	3	0	0
MURB_ECOLI	UDP-N-acetylenolpyruvoylglucosamine reductase	murB	-0.0473057	0.795255	0.0994936	0	3	3	0	0
AGAR_ECOLI	Putative aga operon transcriptional repressor	agaR	-0.0473057	0.795255	0.0994936	0	3	3	0	0
ARLY_ECOBW	Argininosuccinate lyase	argH	-0.0473057	0.795255	0.0994936	0	3	3	0	0
YNFE_ECOLI	Putative dimethyl sulfoxide reductase chain YnfE	ynfE	-0.0473057	0.795255	0.0994936	0	3	3	0	0
THIO2_ECOLI	Thioredoxin-2	trxC	-0.0473057	0.795255	0.0994936	0	3	3	0	0
CCMH_ECOLI	Cytochrome c-type biogenesis protein CcmH	ccmH	-0.0473057	0.795255	0.0994936	0	3	3	0	0
CYDC_ECOLI	ATP-binding/permease protein CydC	cydC	-0.0473057	0.795255	0.0994936	0	3	3	0	0
TMP_BPT5	Probable tape measure protein Pb2	D18-19	-0.0473057	0.795255	0.0994936	0	3	3	0	0
MDH_ECOBW	Malate dehydrogenase	mdh	-0.0473057	0.814902	0.0888946	0	3	3	0	0
SODF_ECOLI	Superoxide dismutase [Fe]	sodB	-0.0473057	0.814902	0.0888946	0	3	3	0	0
LPTA_ECOLI	Lipopolysaccharide export system protein LptA	lptA	-0.0473057	0.814902	0.0888946	0	3	3	0	0
YCEG_ECOLI	UPF0755 protein YceG	yceG	-0.0473057	0.814902	0.0888946	0	3	3	0	0
PDHR_ECOLI	Pyruvate dehydrogenase complex repressor	pdhR	-0.0473057	0.814902	0.0888946	0	3	3	0	0
ARGE_ECOBW	Acetylornithine deacetylase	argE	-0.0473057	0.814902	0.0888946	0	3	3	0	0
YHAJ_ECOLI	Uncharacterized HTH-type transcriptional regulator YhaJ	yhaJ	-0.0473057	0.829799	0.081027	0	3	3	0	0
FPG_ECOBW	Formamidopyrimidine-DNA glycosylase	mutM	-0.0473057	0.866194	0.062385	0	3	3	0	0
HOLA_ECOLI	DNA polymerase III subunit delta	holA	-0.0473057	0.89331	0.0489977	0	3	3	0	0
GLPD_ECOLI	Aerobic glycerol-3-phosphate dehydrogenase	glpD	-0.0506261	0.518519	0.285236	0	3	3	0	0
YPHG_ECOLI	Uncharacterized protein YphG	yphG	-0.0524674	0.373901	0.427243	0	3	3	0	0
RL14_ECOBW	50S ribosomal protein L14	rplN	-0.0524674	0.64333	0.191566	0	3	3	0	0
GSHR_ECOLI	Glutathione reductase	gor	-0.0544478	0.373901	0.427243	0	3	3	0	0
PROQ_ECOBW	RNA chaperone ProQ	proQ	-0.0740006	0.518519	0.285236	0	3	3	0	0
MURE_ECOLI	UDP-N-acetylmuramoyl-L-alanyl-D-glutamate--2,6-diaminopimelate ligase	murE	-0.0824622	0.373901	0.427243	0	3	3	0	0
PFLB_ECOLI	Formate acetyltransferase 1	pflB	-0.0848889	0.373901	0.427243	0	3	3	0	0
ACKA_ECOLI	Acetate kinase	ackA	-0.0874628	0.421648	0.37505	0	3	3	0	0
ATPA_ECOBW	ATP synthase subunit alpha	atpA	-0.0931094	0.116117	0.935106	0	3	3	0	0
KATG_ECODH	Catalase-peroxidase	katG	-0.0931094	0.116117	0.935106	0	3	3	0	0
RPOA_ECOLI	DNA-directed RNA polymerase subunit alpha	rpoA	-0.0931094	0.116117	0.935106	0	3	3	0	0
RL9_ECOBW	50S ribosomal protein L9	rplI	-0.0931094	0.116117	0.935106	0	3	3	0	0
TPIS_ECODH	Triosephosphate isomerase	tpiA	-0.0931094	0.116117	0.935106	0	3	3	0	0
TALB_ECOLI	Transaldolase B	talB	-0.0931094	0.116117	0.935106	0	3	3	0	0
RS10_ECOBW	30S ribosomal protein S10	rpsJ	-0.0931094	0.116117	0.935106	0	3	3	0	0
HSLU_ECOBW	ATP-dependent protease ATPase subunit HslU	hslU	-0.0931094	0.116117	0.935106	0	3	3	0	0
KPYK2_ECOLI	Pyruvate kinase II	pykA	-0.0931094	0.116117	0.935106	0	3	3	0	0
RS16_ECOBW	30S ribosomal protein S16	rpsP	-0.0931094	0.116117	0.935106	0	3	3	0	0
SURA_ECOLI	Chaperone SurA	surA	-0.0931094	0.116117	0.935106	0	3	3	0	0
SYK1_ECOLI	Lysine--tRNA ligase	lysS	-0.0931094	0.116117	0.935106	0	3	3	0	0
NRDD_ECOLI	Anaerobic ribonucleoside-triphosphate reductase	nrdD	-0.0931094	0.116117	0.935106	0	3	3	0	0
SKP_ECOLI	Chaperone protein Skp	skp	-0.0931094	0.116117	0.935106	0	3	3	0	0
ACRB_ECOLI	Multidrug efflux pump subunit AcrB	acrB	-0.0931094	0.116117	0.935106	0	3	3	0	0
TYPH_ECODH	Thymidine phosphorylase	deoA	-0.0931094	0.116117	0.935106	0	3	3	0	0
GRPE_ECOBW	Protein GrpE	grpE	-0.0931094	0.116117	0.935106	0	3	3	0	0
TDCG_ECOLI	L-serine dehydratase TdcG	tdcG	-0.0931094	0.116117	0.935106	0	3	3	0	0
D0VEX8_ECOLI	3-hydroxyacyl-[acyl-carrier-protein] dehydratase FabZ	fabZ	-0.0931094	0.116117	0.935106	0	3	3	0	0
PYRE_ECOBW	Orotate phosphoribosyltransferase	pyrE	-0.0931094	0.116117	0.935106	0	3	3	0	0
YNCE_ECOLI	Uncharacterized protein YncE	yncE	-0.0931094	0.116117	0.935106	0	3	3	0	0
FDNH_ECOLI	Formate dehydrogenase, nitrate-inducible, iron-sulfur subunit	fdnH	-0.0931094	0.116117	0.935106	0	3	3	0	0
D0VEY9_ECOLI	CDP-diacylglycerol--serine O-phosphatidyltransferase	pssA	-0.0931094	0.116117	0.935106	0	3	3	0	0
PPIB_ECOLI	Peptidyl-prolyl cis-trans isomerase B	ppiB	-0.0931094	0.116117	0.935106	0	3	3	0	0
FUR_ECOLI	Ferric uptake regulation protein	fur	-0.0931094	0.116117	0.935106	0	3	3	0	0
XGPT_ECOBW	Xanthine phosphoribosyltransferase	gpt	-0.0931094	0.116117	0.935106	0	3	3	0	0
TLDD_ECOLI	Metalloprotease TldD	tldD	-0.0931094	0.116117	0.935106	0	3	3	0	0
PDXB_ECOBW	Erythronate-4-phosphate dehydrogenase	pdxB	-0.0931094	0.116117	0.935106	0	3	3	0	0
MNMG_ECOBW	tRNA uridine 5-carboxymethylaminomethyl modification enzyme MnmG	mnmG	-0.0931094	0.116117	0.935106	0	3	3	0	0
YJIY_ECOLI	Inner membrane protein YjiY	yjiY	-0.0931094	0.116117	0.935106	0	3	3	0	0
AK3_ECOLI	Lysine-sensitive aspartokinase 3	lysC	-0.0931094	0.116117	0.935106	0	3	3	0	0
TRUD_ECOBW	tRNA pseudouridine synthase D	truD	-0.0931094	0.116117	0.935106	0	3	3	0	0
FRE_ECOLI	NAD(P)H-flavin reductase	fre	-0.0931094	0.116117	0.935106	0	3	3	0	0
GSH1_ECOBW	Glutamate--cysteine ligase	gshA	-0.0931094	0.116117	0.935106	0	3	3	0	0
MSCS_ECOLI	Small-conductance mechanosensitive channel	mscS	-0.0931094	0.116117	0.935106	0	3	3	0	0
TRMJ_ECOLI	tRNA (cytidine/uridine-2'-O-)-methyltransferase TrmJ	trmJ	-0.0931094	0.116117	0.935106	0	3	3	0	0
RIBA_ECOBW	GTP cyclohydrolase-2	ribA	-0.0931094	0.116117	0.935106	0	3	3	0	0
GPR_ECOLI	L-glyceraldehyde 3-phosphate reductase	gpr	-0.0931094	0.116117	0.935106	0	3	3	0	0
ISCU_ECOLI	Iron-sulfur cluster assembly scaffold protein IscU	iscU	-0.0931094	0.116117	0.935106	0	3	3	0	0
MOEA_ECOLI	Molybdopterin molybdenumtransferase	moeA	-0.0931094	0.116117	0.935106	0	3	3	0	0
WZZB_ECOLI	Chain length determinant protein	wzzB	-0.0931094	0.116117	0.935106	0	3	3	0	0
YQJI_ECOLI	Transcriptional regulator YqjI	yqjI	-0.0931094	0.116117	0.935106	0	3	3	0	0
ZAPD_ECOBW	Cell division protein ZapD	zapD	-0.0931094	0.116117	0.935106	0	3	3	0	0
NRDR_ECOBW	Transcriptional repressor NrdR	nrdR	-0.0931094	0.116117	0.935106	0	3	3	0	0
UBIB_ECOBW	Probable protein kinase UbiB	ubiB	-0.0931094	0.116117	0.935106	0	3	3	0	0
RPOE_ECOLI	ECF RNA polymerase sigma-E factor	rpoE	-0.0931094	0.116117	0.935106	0	3	3	0	0
LPOB_ECOLI	Penicillin-binding protein activator LpoB	lpoB	-0.0931094	0.116117	0.935106	0	3	3	0	0
ISPA_ECOLI	Farnesyl diphosphate synthase	ispA	-0.0931094	0.116117	0.935106	0	3	3	0	0
YCHN_ECOLI	Protein YchN	ychN	-0.0931094	0.116117	0.935106	0	3	3	0	0
MREC_ECOLI	Cell shape-determining protein MreC	mreC	-0.0931094	0.116117	0.935106	0	3	3	0	0
UBII_ECOLI	2-octaprenylphenol hydroxylase	ubiI	-0.0931094	0.116117	0.935106	0	3	3	0	0
RIBF_ECOLI	Riboflavin biosynthesis protein RibF	ribF	-0.0931094	0.116117	0.935106	0	3	3	0	0
ERPA_ECOBW	Iron-sulfur cluster insertion protein ErpA	erpA	-0.0931094	0.116117	0.935106	0	3	3	0	0
MRAZ_ECOBW	Transcriptional regulator MraZ	mraZ	-0.0931094	0.116117	0.935106	0	3	3	0	0
DCUR_ECOLI	Transcriptional regulatory protein DcuR	dcuR	-0.0931094	0.116117	0.935106	0	3	3	0	0
RBSC_ECOLI	Ribose transport system permease protein RbsC	rbsC	-0.0931094	0.116117	0.935106	0	3	3	0	0
ULAD_ECOBW	3-keto-L-gulonate-6-phosphate decarboxylase UlaD	ulaD	-0.0931094	0.116117	0.935106	0	3	3	0	0
ODP1_ECOLI	Pyruvate dehydrogenase E1 component	aceE	-0.0931094	0.373901	0.427243	0	3	3	0	0
DLDH_ECOLI	Dihydrolipoyl dehydrogenase	lpdA	-0.0931094	0.373901	0.427243	0	3	3	0	0
RS6_ECOBW	30S ribosomal protein S6	rpsF	-0.0931094	0.373901	0.427243	0	3	3	0	0
PPID_ECOLI	Peptidyl-prolyl cis-trans isomerase D	ppiD	-0.0931094	0.373901	0.427243	0	3	3	0	0
AAT_ECOLI	Aspartate aminotransferase	aspC	-0.0931094	0.373901	0.427243	0	3	3	0	0
IF3_ECOBW	Translation initiation factor IF-3	infC	-0.0931094	0.373901	0.427243	0	3	3	0	0
ATPF_ECODH	ATP synthase subunit b	atpF	-0.0931094	0.373901	0.427243	0	3	3	0	0
SPEA_ECOLI	Biosynthetic arginine decarboxylase	speA	-0.0931094	0.373901	0.427243	0	3	3	0	0
CRP_ECOLI	cAMP-activated global transcriptional regulator CRP	crp	-0.0931094	0.373901	0.427243	0	3	3	0	0
SUCC_ECOBW	Succinyl-CoA ligase [ADP-forming] subunit beta	sucC	-0.0931094	0.373901	0.427243	0	3	3	0	0
AGP_ECOLI	Glucose-1-phosphatase	agp	-0.0931094	0.373901	0.427243	0	3	3	0	0
GMHA_ECOBW	Phosphoheptose isomerase	gmhA	-0.0931094	0.373901	0.427243	0	3	3	0	0
DACC_ECOLI	D-alanyl-D-alanine carboxypeptidase DacC	dacC	-0.0931094	0.373901	0.427243	0	3	3	0	0
DAMX_ECOLI	Cell division protein DamX	damX	-0.0931094	0.373901	0.427243	0	3	3	0	0
PTFBC_ECOLI	PTS system fructose-specific EIIBC component	fruA	-0.0931094	0.373901	0.427243	0	3	3	0	0
MAP1_ECOLI	Methionine aminopeptidase	map	-0.0931094	0.373901	0.427243	0	3	3	0	0
SECY_ECOLI	Protein translocase subunit SecY	secY	-0.0931094	0.373901	0.427243	0	3	3	0	0
AROG_ECOLI	Phospho-2-dehydro-3-deoxyheptonate aldolase, Phe-sensitive	aroG	-0.0931094	0.373901	0.427243	0	3	3	0	0
FTSX_ECOLI	Cell division protein FtsX	ftsX	-0.0931094	0.373901	0.427243	0	3	3	0	0
RLME_ECOBW	Ribosomal RNA large subunit methyltransferase E	rlmE	-0.0931094	0.373901	0.427243	0	3	3	0	0
MLTA_ECOLI	Membrane-bound lytic murein transglycosylase A	mltA	-0.0931094	0.373901	0.427243	0	3	3	0	0
YCCU_ECOLI	Uncharacterized protein YccU	yccU	-0.0931094	0.373901	0.427243	0	3	3	0	0
EX7S_ECOBW	Exodeoxyribonuclease 7 small subunit	xseB	-0.0931094	0.373901	0.427243	0	3	3	0	0
YOAC_ECOLI	Uncharacterized protein YoaC	yoaC	-0.0931094	0.373901	0.427243	0	3	3	0	0
WECE_ECOLI	dTDP-4-amino-4,6-dideoxygalactose transaminase	wecE	-0.0931094	0.373901	0.427243	0	3	3	0	0
CYSP_ECOLI	Thiosulfate-binding protein	cysP	-0.0931094	0.373901	0.427243	0	3	3	0	0
ARGP_ECOBW	HTH-type transcriptional regulator ArgP	argP	-0.0931094	0.373901	0.427243	0	3	3	0	0
RLMH_ECOBW	Ribosomal RNA large subunit methyltransferase H	rlmH	-0.0931094	0.373901	0.427243	0	3	3	0	0
MUKB_ECOBW	Chromosome partition protein MukB	mukB	-0.0931094	0.491767	0.308241	0	3	3	0	0
GAL7_ECOLI	Galactose-1-phosphate uridylyltransferase	galT	-0.0931094	0.491767	0.308241	0	3	3	0	0
MUKF_ECOBW	Chromosome partition protein MukF	mukF	-0.0931094	0.491767	0.308241	0	3	3	0	0
WZZE_ECOLI	ECA polysaccharide chain length modulation protein	wzzE	-0.0931094	0.491767	0.308241	0	3	3	0	0
RSMA_ECOBW	Ribosomal RNA small subunit methyltransferase A	rsmA	-0.0931094	0.491767	0.308241	0	3	3	0	0
PRMA_ECOBW	Ribosomal protein L11 methyltransferase	prmA	-0.0931094	0.491767	0.308241	0	3	3	0	0
FECB_ECOLI	Fe(3+) dicitrate-binding periplasmic protein	fecB	-0.0931094	0.491767	0.308241	0	3	3	0	0
LCFA_ECOLI	Long-chain-fatty-acid--CoA ligase	fadD	-0.0931094	0.491767	0.308241	0	3	3	0	0
PQIB_ECOLI	Paraquat-inducible protein B	pqiB	-0.0931094	0.491767	0.308241	0	3	3	0	0
YBAL_ECOLI	Inner membrane protein YbaL	ybaL	-0.0931094	0.491767	0.308241	0	3	3	0	0
DTPB_ECOLI	Dipeptide and tripeptide permease B	dtpB	-0.0931094	0.491767	0.308241	0	3	3	0	0
GGT_ECOLI	Gamma-glutamyltranspeptidase	ggt	-0.0931094	0.491767	0.308241	0	3	3	0	0
GPH_ECOLI	Phosphoglycolate phosphatase	gph	-0.0931094	0.491767	0.308241	0	3	3	0	0
PBP2_ECOLI	Penicillin-binding protein 2	mrdA	-0.0931094	0.491767	0.308241	0	3	3	0	0
YECM_ECOLI	Protein YecM	yecM	-0.0931094	0.491767	0.308241	0	3	3	0	0
YGAM_ECOLI	Uncharacterized protein YgaM	ygaM	-0.0931094	0.608653	0.21563	0	3	3	0	0
YBIS_ECOLI	Probable L,D-transpeptidase YbiS	ybiS	-0.0931094	0.608653	0.21563	0	3	3	0	0
PT1P_ECOLI	Phosphoenolpyruvate-protein phosphotransferase PtsP	ptsP	-0.0931094	0.608653	0.21563	0	3	3	0	0
GLK_ECOBW	Glucokinase	glk	-0.0931094	0.64333	0.191566	0	3	3	0	0
PARE_ECOLI	DNA topoisomerase 4 subunit B	parE	-0.0931094	0.64333	0.191566	0	3	3	0	0
YCFH_ECOLI	Uncharacterized deoxyribonuclease YcfH	ycfH	-0.0931094	0.64333	0.191566	0	3	3	0	0
RSMJ_ECOBW	Ribosomal RNA small subunit methyltransferase J	rsmJ	-0.0931094	0.64333	0.191566	0	3	3	0	0
ISPH_ECOBW	4-hydroxy-3-methylbut-2-enyl diphosphate reductase	ispH	-0.0931094	0.67018	0.173809	0	3	3	0	0
YFBT_ECOLI	Sugar phosphatase YfbT	yfbT	-0.0931094	0.67018	0.173809	0	3	3	0	0
SUFS_ECOBW	Cysteine desulfurase	sufS	-0.0931094	0.67018	0.173809	0	3	3	0	0
CCME_ECOBW	Cytochrome c-type biogenesis protein CcmE	ccmE	-0.0931094	0.67018	0.173809	0	3	3	0	0
PTGA_ECOLI	Glucose-specific phosphotransferase enzyme IIA component	crr	-0.0931094	0.709597	0.148988	0	3	3	0	0
AZOR_ECOLI	FMN-dependent NADH-azoreductase	azoR	-0.0931094	0.709597	0.148988	0	3	3	0	0
FETP_ECOBW	Probable Fe(2+)-trafficking protein	yggX	-0.0931094	0.709597	0.148988	0	3	3	0	0
TRUC_ECOLI	tRNA pseudouridine synthase C	truC	-0.0931094	0.737597	0.132181	0	3	3	0	0
RL34_ECOBW	50S ribosomal protein L34	rpmH	-0.0931094	0.77558	0.110374	0	3	3	0	0
FENR_ECOLI	Ferredoxin--NADP reductase	fpr	-0.0931094	0.77558	0.110374	0	3	3	0	0
RCSC_ECOLI	Sensor histidine kinase RcsC	rcsC	-0.0931094	0.795255	0.0994936	0	3	3	0	0
RS2_ECOBW	30S ribosomal protein S2	rpsB	-0.0962153	0.2302	0.637895	0	3	3	0	0
DSBG_ECOLI	Thiol:disulfide interchange protein DsbG	dsbG	-0.103093	0.116117	0.935106	0	3	3	0	0
FES_ECOLI	Enterochelin esterase	fes	-0.103093	0.64333	0.191566	0	3	3	0	0
PTA_ECOLI	Phosphate acetyltransferase	pta	-0.115477	0.116117	0.935106	0	3	3	0	0
NUSA_ECOLI	Transcription termination/antitermination protein NusA	nusA	-0.121991	0.101192	0.994856	0	3	3	0	0
IMDH_ECOLI	Inosine-5'-monophosphate dehydrogenase	guaB	-0.125531	0	65535	0	3	3	0	0
SYE_ECODH	Glutamate--tRNA ligase	gltX	-0.125531	0	65535	0	3	3	0	0
RL13_ECOBW	50S ribosomal protein L13	rplM	-0.133267	0.101192	0.994856	0	3	3	0	0
RL27_ECOBW	50S ribosomal protein L27	rpmA	-0.137504	0.158302	0.800512	0	3	3	0	0
ISCS_ECOBW	Cysteine desulfurase IscS	iscS	-0.137504	0.158302	0.800512	0	3	3	0	0
ISPG_ECOBW	4-hydroxy-3-methylbut-2-en-1-yl diphosphate synthase (flavodoxin)	ispG	-0.137504	0.158302	0.800512	0	3	3	0	0
ACCD_ECODH	Acetyl-coenzyme A carboxylase carboxyl transferase subunit beta	accD	-0.137504	0.158302	0.800512	0	3	3	0	0
PFLA_ECOLI	Pyruvate formate-lyase 1-activating enzyme	pflA	-0.137504	0.158302	0.800512	0	3	3	0	0
GALE_ECOLI	UDP-glucose 4-epimerase	galE	-0.137504	0.158302	0.800512	0	3	3	0	0
EVGA_ECOLI	Positive transcription regulator EvgA	evgA	-0.137504	0.158302	0.800512	0	3	3	0	0
SLT_ECOLI	Soluble lytic murein transglycosylase	slt	-0.137504	0.158302	0.800512	0	3	3	0	0
RCSF_ECOLI	Outer membrane lipoprotein RcsF	rcsF	-0.137504	0.158302	0.800512	0	3	3	0	0
GLND_ECOBW	Bifunctional uridylyltransferase/uridylyl-removing enzyme	glnD	-0.137504	0.158302	0.800512	0	3	3	0	0
DARB_BPP1	Defense against restriction protein B	darB	-0.137504	0.158302	0.800512	0	3	3	0	0
FTSP_ECOLI	Cell division protein FtsP	ftsP	-0.137504	0.158302	0.800512	0	3	3	0	0
GNTK_ECOLI	Thermoresistant gluconokinase	gntK	-0.137504	0.158302	0.800512	0	3	3	0	0
FLAW_ECOLI	Flavodoxin-2	fldB	-0.137504	0.158302	0.800512	0	3	3	0	0
RS7_ECOBW	30S ribosomal protein S7	rpsG	-0.137504	0.373901	0.427243	0	3	3	0	0
RL22_ECOBW	50S ribosomal protein L22	rplV	-0.137504	0.373901	0.427243	0	3	3	0	0
RL28_ECOBW	50S ribosomal protein L28	rpmB	-0.137504	0.373901	0.427243	0	3	3	0	0
CYDA_ECOLI	Cytochrome bd-I ubiquinol oxidase subunit 1	cydA	-0.137504	0.373901	0.427243	0	3	3	0	0
ATPG_ECOBW	ATP synthase gamma chain	atpG	-0.137504	0.373901	0.427243	0	3	3	0	0
DEOC_ECOBW	Deoxyribose-phosphate aldolase	deoC	-0.137504	0.373901	0.427243	0	3	3	0	0
D0VE87_ECOLI	2-dehydro-3-deoxyphosphooctonate aldolase	kdsA	-0.137504	0.373901	0.427243	0	3	3	0	0
GALM_ECOLI	Aldose 1-epimerase	galM	-0.137504	0.373901	0.427243	0	3	3	0	0
MBHL_ECOLI	Hydrogenase-1 large chain	hyaB	-0.137504	0.373901	0.427243	0	3	3	0	0
RL29_ECOBW	50S ribosomal protein L29	rpmC	-0.137504	0.373901	0.427243	0	3	3	0	0
GLPX_ECOLI	Fructose-1,6-bisphosphatase 1 class 2	glpX	-0.137504	0.373901	0.427243	0	3	3	0	0
YHHX_ECOLI	Uncharacterized oxidoreductase YhhX	yhhX	-0.137504	0.373901	0.427243	0	3	3	0	0
HYCE_ECOLI	Formate hydrogenlyase subunit 5	hycE	-0.137504	0.373901	0.427243	0	3	3	0	0
DSBC_ECOLI	Thiol:disulfide interchange protein DsbC	dsbC	-0.137504	0.373901	0.427243	0	3	3	0	0
CRA_ECOLI	Catabolite repressor/activator	cra	-0.137504	0.373901	0.427243	0	3	3	0	0
SPY_ECOLI	Spheroplast protein Y	spy	-0.137504	0.373901	0.427243	0	3	3	0	0
TTCA_ECOBW	tRNA 2-thiocytidine biosynthesis protein TtcA	ttcA	-0.137504	0.373901	0.427243	0	3	3	0	0
EXUR_ECOLI	Exu regulon transcriptional regulator	exuR	-0.137504	0.373901	0.427243	0	3	3	0	0
YAFC_ECOLI	Uncharacterized HTH-type transcriptional regulator YafC	yafC	-0.137504	0.373901	0.427243	0	3	3	0	0
INTB_ECOLI	Putative prophage P4 integrase	intB	-0.137504	0.373901	0.427243	0	3	3	0	0
RNT_ECOLI	Ribonuclease T	rnt	-0.137504	0.373901	0.427243	0	3	3	0	0
HEXR_ECOLI	HTH-type transcriptional regulator HexR	hexR	-0.137504	0.373901	0.427243	0	3	3	0	0
DLHH_ECOLI	Putative carboxymethylenebutenolidase	ysgA	-0.137504	0.373901	0.427243	0	3	3	0	0
SUFB_ECOLI	FeS cluster assembly protein SufB	sufB	-0.137504	0.373901	0.427243	0	3	3	0	0
TESA_ECOLI	Acyl-CoA thioesterase I	tesA	-0.137504	0.435331	0.36118	0	3	3	0	0
ISPB_ECOLI	Octaprenyl-diphosphate synthase	ispB	-0.137504	0.548424	0.260883	0	3	3	0	0
YMGG_ECOBW	UPF0757 protein YmgG	ymgG	-0.137504	0.548424	0.260883	0	3	3	0	0
PUR1_ECOLI	Amidophosphoribosyltransferase	purF	-0.137504	0.64333	0.191566	0	3	3	0	0
PLIG_ECOLI	Inhibitor of g-type lysozyme	pliG	-0.137504	0.64333	0.191566	0	3	3	0	0
EXLYS_BPT7	Peptidoglycan hydrolase gp16	16	-0.137504	0.656045	0.183066	0	3	3	0	0
RPOC_ECODH	DNA-directed RNA polymerase subunit beta'	rpoC	-0.137504	0	65535	0	3	3	0	0
HTPG_ECOLI	Chaperone protein HtpG	htpG	-0.137504	0	65535	0	3	3	0	0
SYI_ECOBW	Isoleucine--tRNA ligase	ileS	-0.137504	0	65535	0	3	3	0	0
SYFB_ECOLI	Phenylalanine--tRNA ligase beta subunit	pheT	-0.137504	0	65535	0	3	3	0	0
RHO_ECOLI	Transcription termination factor Rho	rho	-0.137504	0	65535	0	3	3	0	0
SYP_ECOBW	Proline--tRNA ligase	proS	-0.137504	0	65535	0	3	3	0	0
BAMA_ECOBW	Outer membrane protein assembly factor BamA	bamA	-0.137504	0	65535	0	3	3	0	0
TREC_ECOLI	Trehalose-6-phosphate hydrolase	treC	-0.137504	0	65535	0	3	3	0	0
HLDD_ECOBW	ADP-L-glycero-D-manno-heptose-6-epimerase	hldD	-0.137504	0	65535	0	3	3	0	0
DPO1_ECOLI	DNA polymerase I	polA	-0.137504	0	65535	0	3	3	0	0
ACCA_ECOBW	Acetyl-coenzyme A carboxylase carboxyl transferase subunit alpha	accA	-0.137504	0	65535	0	3	3	0	0
LPTD_ECOLI	LPS-assembly protein LptD	lptD	-0.137504	0	65535	0	3	3	0	0
MTLD_ECOBW	Mannitol-1-phosphate 5-dehydrogenase	mtlD	-0.137504	0	65535	0	3	3	0	0
RISA_ECOLI	Riboflavin synthase	ribC	-0.137504	0	65535	0	3	3	0	0
MURC_ECOBW	UDP-N-acetylmuramate--L-alanine ligase	murC	-0.137504	0	65535	0	3	3	0	0
PYRF_ECOBW	Orotidine 5'-phosphate decarboxylase	pyrF	-0.137504	0	65535	0	3	3	0	0
DNAA_ECOBW	Chromosomal replication initiator protein DnaA	dnaA	-0.137504	0	65535	0	3	3	0	0
RIBD_ECOLI	Riboflavin biosynthesis protein RibD	ribD	-0.137504	0	65535	0	3	3	0	0
CYDB_ECOLI	Cytochrome bd-I ubiquinol oxidase subunit 2	cydB	-0.137504	0	65535	0	3	3	0	0
RF1_ECOBW	Peptide chain release factor 1	prfA	-0.137504	0	65535	0	3	3	0	0
LRP_ECOLI	Leucine-responsive regulatory protein	lrp	-0.137504	0	65535	0	3	3	0	0
LPXD_ECOLI	UDP-3-O-(3-hydroxymyristoyl)glucosamine N-acyltransferase	lpxD	-0.137504	0	65535	0	3	3	0	0
PUR4_ECOLI	Phosphoribosylformylglycinamidine synthase	purL	-0.137504	0	65535	0	3	3	0	0
FLAV_ECOLI	Flavodoxin-1	fldA	-0.137504	0	65535	0	3	3	0	0
RUVA_ECOBW	Holliday junction ATP-dependent DNA helicase RuvA	ruvA	-0.137504	0	65535	0	3	3	0	0
KDGK_ECOLI	2-dehydro-3-deoxygluconokinase	kdgK	-0.137504	0	65535	0	3	3	0	0
MAZG_ECOLI	Nucleoside triphosphate pyrophosphohydrolase	mazG	-0.137504	0	65535	0	3	3	0	0
YCBJ_ECOLI	Uncharacterized protein YcbJ	ycbJ	-0.137504	0	65535	0	3	3	0	0
C3UPD1_ECOLI	SsrA-binding protein (Fragment)	smpB	-0.137504	0	65535	0	3	3	0	0
RMLB2_ECOLI	dTDP-glucose 4,6-dehydratase 2	rffG	-0.137504	0	65535	0	3	3	0	0
RNB_ECOBW	Exoribonuclease 2	rnb	-0.137504	0.158302	0.800512	0	3	3	0	0
SYH_ECOBW	Histidine--tRNA ligase	hisS	-0.137504	0.158302	0.800512	0	3	3	0	0
MAO2_ECOLI	NADP-dependent malic enzyme	maeB	-0.137504	0.158302	0.800512	0	3	3	0	0
YEEN_ECOLI	Probable transcriptional regulatory protein YeeN	yeeN	-0.137504	0.158302	0.800512	0	3	3	0	0
GREA_ECOLI	Transcription elongation factor GreA	greA	-0.137504	0.158302	0.800512	0	3	3	0	0
YIAF_ECOLI	Uncharacterized protein YiaF	yiaF	-0.137504	0.158302	0.800512	0	3	3	0	0
GCH1_ECOBW	GTP cyclohydrolase 1	folE	-0.137504	0.158302	0.800512	0	3	3	0	0
THRC_ECOLI	Threonine synthase	thrC	-0.137504	0.158302	0.800512	0	3	3	0	0
LEXA_ECOBW	LexA repressor	lexA	-0.137504	0.158302	0.800512	0	3	3	0	0
SPEE_ECOBW	Polyamine aminopropyltransferase	speE	-0.137504	0.158302	0.800512	0	3	3	0	0
MLAD_ECOLI	Probable phospholipid ABC transporter-binding protein MlaD	mlaD	-0.137504	0.158302	0.800512	0	3	3	0	0
GLPC_ECOLI	Anaerobic glycerol-3-phosphate dehydrogenase subunit C	glpC	-0.137504	0.158302	0.800512	0	3	3	0	0
RIHA_ECOBW	Pyrimidine-specific ribonucleoside hydrolase RihA	rihA	-0.137504	0.158302	0.800512	0	3	3	0	0
YJIM_ECOLI	Uncharacterized protein YjiM	yjiM	-0.137504	0.158302	0.800512	0	3	3	0	0
CORA_ECOLI	Magnesium transport protein CorA	corA	-0.137504	0.158302	0.800512	0	3	3	0	0
YHBW_ECOLI	Uncharacterized protein YhbW	yhbW	-0.137504	0.158302	0.800512	0	3	3	0	0
KDGL_ECOLI	Diacylglycerol kinase	dgkA	-0.137504	0.158302	0.800512	0	3	3	0	0
YQAB_ECOLI	Fructose-1-phosphate phosphatase YqaB	yqaB	-0.137504	0.158302	0.800512	0	3	3	0	0
PTM3C_ECOLI	PTS system mannitol-specific EIICBA component	mtlA	-0.137504	0.435331	0.36118	0	3	3	0	0
OTSB_ECOLI	Trehalose-6-phosphate phosphatase	otsB	-0.137504	0.435331	0.36118	0	3	3	0	0
GLPE_ECOBW	Thiosulfate sulfurtransferase GlpE	glpE	-0.137504	0.435331	0.36118	0	3	3	0	0
OMPC_ECOLI	Outer membrane protein C	ompC	-0.146841	0.101192	0.994856	0	3	3	0	0
FECA_ECOLI	Fe(3+) dicitrate transport protein FecA	fecA	-0.148099	0.0474207	1.32403	0	3	3	0	0
D0VEX5_ECOLI	Enoyl-[acyl-carrier-protein] reductase [NADH]	fabI	-0.152003	0.0161301	1.79236	0	3	3	0	0
MLAB_ECOLI	Probable phospholipid ABC transporter-binding protein MlaB	mlaB	-0.152003	0.435331	0.36118	0	3	3	0	0
YIHD_ECOLI	Protein YihD	yihD	-0.152003	0.548424	0.260883	0	3	3	0	0
HRPB_ECOLI	ATP-dependent RNA helicase HrpB	hrpB	-0.152003	0.759835	0.119281	0	3	3	0	0
D0VEX0_ECOLI	3-hydroxydecanoyl-[acyl-carrier-protein] dehydratase	fabA	-0.165059	0.205106	0.688021	0	3	3	0	0
GLNH_ECOLI	Glutamine-binding periplasmic protein	glnH	-0.165059	0.373901	0.427243	0	3	3	0	0
KDSB_ECOBW	3-deoxy-manno-octulosonate cytidylyltransferase	kdsB	-0.169925	0.158302	0.800512	0	3	3	0	0
RS13_ECOLI	30S ribosomal protein S13	rpsM	-0.175087	0.148148	0.829304	0	3	3	0	0
HYCB_ECOLI	Formate hydrogenlyase subunit 2	hycB	-0.180572	0.574819	0.240469	0	3	3	0	0
EFG_ECOBW	Elongation factor G	fusA	-0.180572	0.0161301	1.79236	0	3	3	0	0
RS1_ECOLI	30S ribosomal protein S1	rpsA	-0.180572	0.0161301	1.79236	0	3	3	0	0
RL4_ECOBW	50S ribosomal protein L4	rplD	-0.180572	0.0161301	1.79236	0	3	3	0	0
CLPB_ECOLI	Chaperone protein ClpB	clpB	-0.180572	0.0161301	1.79236	0	3	3	0	0
GRCA_ECOBW	Autonomous glycyl radical cofactor	grcA	-0.180572	0.0161301	1.79236	0	3	3	0	0
PYRG_ECOBW	CTP synthase	pyrG	-0.180572	0.0161301	1.79236	0	3	3	0	0
PFKA_ECOBW	ATP-dependent 6-phosphofructokinase isozyme 1	pfkA	-0.180572	0.0161301	1.79236	0	3	3	0	0
SYV_ECOLI	Valine--tRNA ligase	valS	-0.180572	0.0161301	1.79236	0	3	3	0	0
RS12_ECOLI	30S ribosomal protein S12	rpsL	-0.180572	0.0161301	1.79236	0	3	3	0	0
AMPA_ECOBW	Probable cytosol aminopeptidase	pepA	-0.180572	0.0161301	1.79236	0	3	3	0	0
CARB_ECOLI	Carbamoyl-phosphate synthase large chain	carB	-0.180572	0.0161301	1.79236	0	3	3	0	0
GCST_ECOBW	Aminomethyltransferase	gcvT	-0.180572	0.0161301	1.79236	0	3	3	0	0
SYC_ECOBW	Cysteine--tRNA ligase	cysS	-0.180572	0.0161301	1.79236	0	3	3	0	0
THIO_ECOLI	Thioredoxin-1	trxA	-0.180572	0.0161301	1.79236	0	3	3	0	0
HYBA_ECOLI	Hydrogenase-2 operon protein HybA	hybA	-0.180572	0.0161301	1.79236	0	3	3	0	0
LDHD_ECOLI	D-lactate dehydrogenase	ldhA	-0.180572	0.0161301	1.79236	0	3	3	0	0
UBIE_ECOBW	Ubiquinone/menaquinone biosynthesis C-methyltransferase UbiE	ubiE	-0.180572	0.0161301	1.79236	0	3	3	0	0
NAGA_ECOLI	N-acetylglucosamine-6-phosphate deacetylase	nagA	-0.180572	0.0161301	1.79236	0	3	3	0	0
ELBB_ECOLI	Enhancing lycopene biosynthesis protein 2	elbB	-0.180572	0.0161301	1.79236	0	3	3	0	0
RIBB_ECOBW	3,4-dihydroxy-2-butanone 4-phosphate synthase	ribB	-0.180572	0.0161301	1.79236	0	3	3	0	0
YQJG_ECOLI	Glutathionyl-hydroquinone reductase YqjG	yqjG	-0.180572	0.0161301	1.79236	0	3	3	0	0
TKT2_ECOLI	Transketolase 2	tktB	-0.180572	0.0161301	1.79236	0	3	3	0	0
MTOX_ECOBW	N-methyl-L-tryptophan oxidase	solA	-0.180572	0.0161301	1.79236	0	3	3	0	0
FUCI_ECOBW	L-fucose isomerase	fucI	-0.180572	0.0161301	1.79236	0	3	3	0	0
TDCC_ECOBW	Threonine/serine transporter TdcC	tdcC	-0.180572	0.0161301	1.79236	0	3	3	0	0
SLMA_ECOBW	Nucleoid occlusion factor SlmA	slmA	-0.180572	0.0161301	1.79236	0	3	3	0	0
FOCA_ECOLI	Probable formate transporter 1	focA	-0.180572	0.0161301	1.79236	0	3	3	0	0
YEBG_ECOLI	Uncharacterized protein YebG	yebG	-0.180572	0.0161301	1.79236	0	3	3	0	0
NFI_ECOBW	Endonuclease V	nfi	-0.180572	0.0161301	1.79236	0	3	3	0	0
YCDX_ECOBW	Probable phosphatase YcdX	ycdX	-0.180572	0.116117	0.935106	0	3	3	0	0
CSDE_ECOLI	Sulfur acceptor protein CsdE	csdE	-0.180572	0.116117	0.935106	0	3	3	0	0
GALU_ECOLI	UTP--glucose-1-phosphate uridylyltransferase	galU	-0.180572	0.205106	0.688021	0	3	3	0	0
RNPH_ECOBW	Ribonuclease PH	rph	-0.180572	0.205106	0.688021	0	3	3	0	0
YBCJ_ECOLI	Uncharacterized protein YbcJ	ybcJ	-0.180572	0.205106	0.688021	0	3	3	0	0
PDXY_ECOLI	Pyridoxamine kinase	pdxY	-0.180572	0.205106	0.688021	0	3	3	0	0
FADR_ECOBW	Fatty acid metabolism regulator protein	fadR	-0.180572	0.205106	0.688021	0	3	3	0	0
BTUR_ECOLI	Cob(I)yrinic acid a,c-diamide adenosyltransferase	btuR	-0.180572	0.205106	0.688021	0	3	3	0	0
RL25_ECOBW	50S ribosomal protein L25	rplY	-0.180572	0.373901	0.427243	0	3	3	0	0
RIDA_ECOLI	2-iminobutanoate/2-iminopropanoate deaminase	ridA	-0.180572	0.373901	0.427243	0	3	3	0	0
GLRX3_ECOLI	Glutaredoxin-3	grxC	-0.180572	0.373901	0.427243	0	3	3	0	0
YAJC_ECOLI	UPF0092 membrane protein YajC	yajC	-0.180572	0.373901	0.427243	0	3	3	0	0
NUSB_ECOBW	N utilization substance protein B homolog	nusB	-0.180572	0.373901	0.427243	0	3	3	0	0
HIS4_ECOBW	1-(5-phosphoribosyl)-5-[(5-phosphoribosylamino)methylideneamino] imidazole-4-carboxamide isomerase	hisA	-0.180572	0.373901	0.427243	0	3	3	0	0
RMUC_ECOLI	DNA recombination protein RmuC	rmuC	-0.180572	0.373901	0.427243	0	3	3	0	0
NAGK_ECOBW	N-acetyl-D-glucosamine kinase	nagK	-0.180572	0.373901	0.427243	0	3	3	0	0
YHFA_ECOLI	Protein YhfA	yhfA	-0.180572	0.41072	0.386454	0	3	3	0	0
MLC_ECOLI	Protein mlc	mlc	-0.180572	0.41072	0.386454	0	3	3	0	0
PDXK_ECOBW	Pyridoxine kinase	pdxK	-0.180572	0.512225	0.290539	0	3	3	0	0
ISPF_ECOBW	2-C-methyl-D-erythritol 2,4-cyclodiphosphate synthase	ispF	-0.180572	0.512225	0.290539	0	3	3	0	0
NIRB_ECOLI	Nitrite reductase (NADH) large subunit	nirB	-0.180572	0.0161301	1.79236	0	3	3	0	0
PUR7_ECOBW	Phosphoribosylaminoimidazole-succinocarboxamide synthase	purC	-0.180572	0.0161301	1.79236	0	3	3	0	0
MPL_ECOLI	UDP-N-acetylmuramate--L-alanyl-gamma-D-glutamyl-meso-2,6-diaminoheptandioate ligase	mpl	-0.180572	0.0161301	1.79236	0	3	3	0	0
DEF_ECOBW	Peptide deformylase	def	-0.180572	0.0161301	1.79236	0	3	3	0	0
FOLC_ECOLI	Bifunctional protein FolC	folC	-0.180572	0.0161301	1.79236	0	3	3	0	0
ILVD_ECOBW	Dihydroxy-acid dehydratase	ilvD	-0.180572	0.0161301	1.79236	0	3	3	0	0
YCIT_ECOLI	Uncharacterized HTH-type transcriptional regulator YciT	yciT	-0.180572	0.0161301	1.79236	0	3	3	0	0
YGJR_ECOLI	Uncharacterized oxidoreductase YgjR	ygjR	-0.180572	0.0161301	1.79236	0	3	3	0	0
GLNA_ECOLI	Glutamine synthetase	glnA	-0.180572	0.116117	0.935106	0	3	3	0	0
ILVC_ECOBW	Ketol-acid reductoisomerase	ilvC	-0.180572	0.116117	0.935106	0	3	3	0	0
PYRD_ECOBW	Dihydroorotate dehydrogenase (quinone)	pyrD	-0.180572	0.116117	0.935106	0	3	3	0	0
YJAG_ECOLI	Uncharacterized protein YjaG	yjaG	-0.180572	0.116117	0.935106	0	3	3	0	0
IBPA_ECOBW	Small heat shock protein IbpA	ibpA	-0.180572	0.116117	0.935106	0	3	3	0	0
CARA_ECOLI	Carbamoyl-phosphate synthase small chain	carA	-0.180572	0.116117	0.935106	0	3	3	0	0
IBAG_ECOLI	Acid stress protein IbaG	ibaG	-0.180572	0.116117	0.935106	0	3	3	0	0
PHEA_ECOLI	P-protein	pheA	-0.180572	0.116117	0.935106	0	3	3	0	0
MALF_ECOLI	Maltose transport system permease protein MalF	malF	-0.180572	0.116117	0.935106	0	3	3	0	0
YFHH_ECOLI	Uncharacterized HTH-type transcriptional regulator YfhH	yfhH	-0.180572	0.116117	0.935106	0	3	3	0	0
LPOA_ECOLI	Penicillin-binding protein activator LpoA	lpoA	-0.180572	0.205106	0.688021	0	3	3	0	0
LOLA_ECOBW	Outer-membrane lipoprotein carrier protein	lolA	-0.180572	0.205106	0.688021	0	3	3	0	0
METJ_ECOBW	Met repressor	metJ	-0.180572	0.205106	0.688021	0	3	3	0	0
PUR2_ECOLI	Phosphoribosylamine--glycine ligase	purD	-0.180572	0.205106	0.688021	0	3	3	0	0
WECG_ECOBW	UDP-N-acetyl-D-mannosaminuronic acid transferase	wecG	-0.180572	0.205106	0.688021	0	3	3	0	0
YJIA_ECOLI	Uncharacterized GTP-binding protein YjiA	yjiA	-0.180572	0.32946	0.482197	0	3	3	0	0
MSRB_ECOBW	Peptide methionine sulfoxide reductase MsrB	msrB	-0.180572	0.468527	0.329265	0	3	3	0	0
RPOZ_ECOBW	DNA-directed RNA polymerase subunit omega	rpoZ	-0.197939	0.189004	0.72353	0	3	3	0	0
CH60_ECOBW	60 kDa chaperonin	groL	-0.199309	0.0161301	1.79236	0	3	3	0	0
ACP_ECOBW	Acyl carrier protein	acpP	-0.199309	0.205106	0.688021	0	3	3	0	0
RBBA_ECOLI	Ribosome-associated ATPase	rbbA	-0.203533	0.565856	0.247294	0	3	3	0	0
PGK_ECOLI	Phosphoglycerate kinase	pgk	-0.209453	0.151835	0.818629	0	3	3	0	0
PHSM_ECOLI	Maltodextrin phosphorylase	malP	-0.222392	0.00749043	2.12549	0	3	3	0	0
KPRS_ECOLI	Ribose-phosphate pyrophosphokinase	prs	-0.222392	0.00749043	2.12549	0	3	3	0	0
FDNG_ECOLI	Formate dehydrogenase, nitrate-inducible, major subunit	fdnG	-0.222392	0.00749043	2.12549	0	3	3	0	0
ETTA_ECOLI	Energy-dependent translational throttle protein EttA	ettA	-0.222392	0.00749043	2.12549	0	3	3	0	0
CAPP_ECOBW	Phosphoenolpyruvate carboxylase	ppc	-0.222392	0.00749043	2.12549	0	3	3	0	0
UCPA_ECOLI	Oxidoreductase UcpA	ucpA	-0.222392	0.00749043	2.12549	0	3	3	0	0
PEPQ_ECOBW	Xaa-Pro dipeptidase	pepQ	-0.222392	0.00749043	2.12549	0	3	3	0	0
PUR8_ECOLI	Adenylosuccinate lyase	purB	-0.222392	0.00749043	2.12549	0	3	3	0	0
SYY_ECOBW	Tyrosine--tRNA ligase	tyrS	-0.222392	0.00749043	2.12549	0	3	3	0	0
PROB_ECOBW	Glutamate 5-kinase	proB	-0.222392	0.00749043	2.12549	0	3	3	0	0
YBIB_ECOLI	Uncharacterized protein YbiB	ybiB	-0.222392	0.00749043	2.12549	0	3	3	0	0
GPMB_ECOBW	Probable phosphoglycerate mutase GpmB	gpmB	-0.222392	0.00749043	2.12549	0	3	3	0	0
PTW3C_ECOLI	PTS system N-acetylglucosamine-specific EIICBA component	nagE	-0.222392	0.00749043	2.12549	0	3	3	0	0
RLMF_ECOBW	Ribosomal RNA large subunit methyltransferase F	rlmF	-0.222392	0.00749043	2.12549	0	3	3	0	0
SLYA_ECOBW	Transcriptional regulator SlyA	slyA	-0.222392	0.00749043	2.12549	0	3	3	0	0
NRFA_ECOBW	Cytochrome c-552	nrfA	-0.222392	0.00749043	2.12549	0	3	3	0	0
MLIC_ECOLI	Membrane-bound lysozyme inhibitor of C-type lysozyme	mliC	-0.222392	0.00749043	2.12549	0	3	3	0	0
UBIH_ECOLI	2-octaprenyl-6-methoxyphenol hydroxylase	ubiH	-0.222392	0.00749043	2.12549	0	3	3	0	0
SFGH1_ECODH	S-formylglutathione hydrolase FrmB	frmB	-0.222392	0.00749043	2.12549	0	3	3	0	0
GYRB_ECOLI	DNA gyrase subunit B	gyrB	-0.222392	0.0667665	1.17544	0	3	3	0	0
ACRA_ECOLI	Multidrug efflux pump subunit AcrA	acrA	-0.222392	0.0667665	1.17544	0	3	3	0	0
UPP_ECOBW	Uracil phosphoribosyltransferase	upp	-0.222392	0.0667665	1.17544	0	3	3	0	0
LUXS_ECOBW	S-ribosylhomocysteine lyase	luxS	-0.222392	0.0667665	1.17544	0	3	3	0	0
B1XDG0_ECODH	NADPH-dependent curcumin/dihydrocurcumin reductase	curA	-0.222392	0.0667665	1.17544	0	3	3	0	0
PUR5_ECOBW	Phosphoribosylformylglycinamidine cyclo-ligase	purM	-0.222392	0.0667665	1.17544	0	3	3	0	0
ZUR_ECOLI	Zinc uptake regulation protein	zur	-0.222392	0.0667665	1.17544	0	3	3	0	0
HYCF_ECOLI	Formate hydrogenlyase subunit 6	hycF	-0.222392	0.0667665	1.17544	0	3	3	0	0
NAPA_ECOBW	Periplasmic nitrate reductase	napA	-0.222392	0.131778	0.880159	0	3	3	0	0
MBHT_ECOLI	Hydrogenase-2 small chain	hybO	-0.222392	0.131778	0.880159	0	3	3	0	0
D0VEX9_ECOLI	3-deoxy-D-manno-octulosonate 8-phosphate phosphatase	kdsC	-0.222392	0.131778	0.880159	0	3	3	0	0
TREA_ECOBW	Periplasmic trehalase	treA	-0.222392	0.131778	0.880159	0	3	3	0	0
NAPC_ECOLI	Cytochrome c-type protein NapC	napC	-0.222392	0.131778	0.880159	0	3	3	0	0
HIS5_ECOLI	Imidazole glycerol phosphate synthase subunit HisH	hisH	-0.222392	0.131778	0.880159	0	3	3	0	0
RFAP_ECOLI	Lipopolysaccharide core heptose(I) kinase RfaP	rfaP	-0.222392	0.131778	0.880159	0	3	3	0	0
EFTS_ECOBW	Elongation factor Ts	tsf	-0.222392	0.237796	0.623795	0	3	3	0	0
RL16_ECOBW	50S ribosomal protein L16	rplP	-0.222392	0.237796	0.623795	0	3	3	0	0
RS14_ECODH	30S ribosomal protein S14	rpsN	-0.222392	0.237796	0.623795	0	3	3	0	0
DEGQ_ECOLI	Periplasmic pH-dependent serine endoprotease DegQ	degQ	-0.222392	0.237796	0.623795	0	3	3	0	0
YIBL_ECOLI	Uncharacterized protein YibL	yibL	-0.222392	0.237796	0.623795	0	3	3	0	0
QUEA_ECOBW	S-adenosylmethionine:tRNA ribosyltransferase-isomerase	queA	-0.222392	0.237796	0.623795	0	3	3	0	0
G3P1_ECOLI	Glyceraldehyde-3-phosphate dehydrogenase A	gapA	-0.222392	0.373901	0.427243	0	3	3	0	0
OSMY_ECOLI	Osmotically-inducible protein Y	osmY	-0.222392	0.373901	0.427243	0	3	3	0	0
RL23_ECOLI	50S ribosomal protein L23	rplW	-0.222392	0.373901	0.427243	0	3	3	0	0
RL24_ECOBW	50S ribosomal protein L24	rplX	-0.222392	0.373901	0.427243	0	3	3	0	0
SECB_ECOBW	Protein-export protein SecB	secB	-0.222392	0.373901	0.427243	0	3	3	0	0
YEAD_ECOLI	Putative glucose-6-phosphate 1-epimerase	yeaD	-0.222392	0.373901	0.427243	0	3	3	0	0
MINC_ECOBW	Probable septum site-determining protein MinC	minC	-0.222392	0.373901	0.427243	0	3	3	0	0
YJBR_ECOLI	Uncharacterized protein YjbR	yjbR	-0.222392	0.373901	0.427243	0	3	3	0	0
PTGCB_ECOLI	PTS system glucose-specific EIICB component	ptsG	-0.222392	0.398208	0.39989	0	3	3	0	0
CYOB_ECOLI	Cytochrome bo(3) ubiquinol oxidase subunit 1	cyoB	-0.222392	0.398208	0.39989	0	3	3	0	0
TYRB_ECOLI	Aromatic-amino-acid aminotransferase	tyrB	-0.222392	0.41994	0.376813	0	3	3	0	0
IVY_ECOLI	Inhibitor of vertebrate lysozyme	ivy	-0.222392	0.488251	0.311357	0	3	3	0	0
HIS2_ECOLI	Histidine biosynthesis bifunctional protein HisIE	hisI	-0.222392	0.565856	0.247294	0	3	3	0	0
YIFK_ECOLI	Probable transport protein YifK	yifK	-0.222392	0.565856	0.247294	0	3	3	0	0
GLNQ_ECOLI	Glutamine transport ATP-binding protein GlnQ	glnQ	-0.222392	0.589832	0.229272	0	3	3	0	0
GNSA_ECOLI	Protein GnsA	gnsA	-0.222392	0.627881	0.202123	0	3	3	0	0
SYA_ECODH	Alanine--tRNA ligase	alaS	-0.228269	0.0550406	1.25932	0	3	3	0	0
RBSB_ECOLI	D-ribose-binding periplasmic protein	rbsB	-0.229482	0.0241101	1.6178	0	3	3	0	0
TDCB_ECOLI	L-threonine dehydratase catabolic TdcB	tdcB	-0.245112	0.00749043	2.12549	0	3	3	0	0
YHBY_ECOLI	RNA-binding protein YhbY	yhbY	-0.263034	0	65535	0	3	3	0	0
MALK_ECOLI	Maltose/maltodextrin import ATP-binding protein MalK	malK	-0.263034	0.0257214	1.58971	0	3	3	0	0
YHHA_ECOLI	Uncharacterized protein YhhA	yhhA	-0.263034	0.0257214	1.58971	0	3	3	0	0
HYBD_ECOLI	Hydrogenase 2 maturation protease	hybD	-0.263034	0.0257214	1.58971	0	3	3	0	0
LONH_ECOLI	Putative Lon protease homolog	ycbZ	-0.263034	0.0257214	1.58971	0	3	3	0	0
CNU_ECOLI	OriC-binding nucleoid-associated protein	cnu	-0.263034	0.0257214	1.58971	0	3	3	0	0
ADHE_ECOLI	Aldehyde-alcohol dehydrogenase	adhE	-0.263034	0.116117	0.935106	0	3	3	0	0
FUMB_ECOLI	Fumarate hydratase class I, anaerobic	fumB	-0.263034	0.116117	0.935106	0	3	3	0	0
SYGB_ECOBW	Glycine--tRNA ligase beta subunit	glyS	-0.263034	0.116117	0.935106	0	3	3	0	0
GLPQ_ECOLI	Glycerophosphoryl diester phosphodiesterase	glpQ	-0.263034	0.116117	0.935106	0	3	3	0	0
YIDC_ECOBW	Membrane protein insertase YidC	yidC	-0.263034	0.116117	0.935106	0	3	3	0	0
ATPE_ECOBW	ATP synthase epsilon chain	atpC	-0.263034	0.116117	0.935106	0	3	3	0	0
PMRD_ECOLI	Signal transduction protein PmrD	pmrD	-0.263034	0.116117	0.935106	0	3	3	0	0
YHDP_ECOLI	Uncharacterized protein YhdP	yhdP	-0.263034	0.116117	0.935106	0	3	3	0	0
MALM_ECOLI	Maltose operon periplasmic protein	malM	-0.263034	0.116117	0.935106	0	3	3	0	0
GFCB_ECOLI	Uncharacterized lipoprotein GfcB	gfcB	-0.263034	0.116117	0.935106	0	3	3	0	0
CYAY_ECOBW	Protein CyaY	cyaY	-0.263034	0.116117	0.935106	0	3	3	0	0
FIS_ECOBW	DNA-binding protein Fis	fis	-0.263034	0.116117	0.935106	0	3	3	0	0
ECPB_ECODH	Probable fimbrial chaperone EcpB	ecpB	-0.263034	0.260575	0.584068	0	3	3	0	0
GLNP_ECOLI	Glutamine transport system permease protein GlnP	glnP	-0.263034	0.260575	0.584068	0	3	3	0	0
TCDA_ECOLI	tRNA threonylcarbamoyladenosine dehydratase	tcdA	-0.263034	0.260575	0.584068	0	3	3	0	0
NAGZ_ECOBW	Beta-hexosaminidase	nagZ	-0.263034	0.3125	0.50515	0	3	3	0	0
YAIL_ECOLI	Uncharacterized protein YaiL	yaiL	-0.263034	0.373901	0.427243	0	3	3	0	0
COAD_ECOBW	Phosphopantetheine adenylyltransferase	coaD	-0.263034	0.373901	0.427243	0	3	3	0	0
LLDD_ECOBW	L-lactate dehydrogenase	lldD	-0.263034	0.391076	0.407739	0	3	3	0	0
YCCF_ECOLI	Inner membrane protein YccF	yccF	-0.263034	0.491767	0.308241	0	3	3	0	0
GFCC_ECOLI	Uncharacterized protein GfcC	gfcC	-0.263034	0.54147	0.266426	0	3	3	0	0
RL361_ECODH	50S ribosomal protein L36 1	rpmJ1	-0.263034	0.599478	0.222227	0	3	3	0	0
GLNB_ECOLI	Nitrogen regulatory protein P-II 1	glnB	-0.263034	0.0257214	1.58971	0	3	3	0	0
SDHL_ECOLI	L-serine dehydratase 1	sdaA	-0.263034	0.0257214	1.58971	0	3	3	0	0
PYRC_ECOBW	Dihydroorotase	pyrC	-0.263034	0.0257214	1.58971	0	3	3	0	0
OPDA_ECOLI	Oligopeptidase A	prlC	-0.271302	0.0132356	1.87826	0	3	3	0	0
YHJA_ECOLI	Probable cytochrome c peroxidase	yhjA	-0.277534	0.0248962	1.60387	0	3	3	0	0
ASPA_ECOLI	Aspartate ammonia-lyase	aspA	-0.293731	0.0351685	1.45385	0	3	3	0	0
D0VE86_ECOLI	Malonyl CoA-acyl carrier protein transacylase	fabD	-0.293731	0.43425	0.362261	0	3	3	0	0
YQFB_ECOBW	UPF0267 protein YqfB	yqfB	-0.302563	0.0572352	1.24234	0	3	3	0	0
RL33_ECOBW	50S ribosomal protein L33	rpmG	-0.302563	0.5225	0.281914	0	3	3	0	0
HNS_ECOLI	DNA-binding protein H-NS	hns	-0.302563	0.00219213	2.65913	0	3	3	0	0
GUAA_ECOBW	GMP synthase [glutamine-hydrolyzing]	guaA	-0.302563	0.00219213	2.65913	0	3	3	0	0
MIAB_ECODH	tRNA-2-methylthio-N(6)-dimethylallyladenosine synthase	miaB	-0.302563	0.00219213	2.65913	0	3	3	0	0
MAO1_ECOBW	NAD-dependent malic enzyme	maeA	-0.302563	0.00219213	2.65913	0	3	3	0	0
YJJI_ECOLI	Uncharacterized protein YjjI	yjjI	-0.302563	0.00219213	2.65913	0	3	3	0	0
WECB_ECOLI	UDP-N-acetylglucosamine 2-epimerase	wecB	-0.302563	0.00219213	2.65913	0	3	3	0	0
D0VEY1_ECOLI	UDP-3-O-[3-hydroxymyristoyl] N-acetylglucosamine deacetylase	lpxC	-0.302563	0.00219213	2.65913	0	3	3	0	0
YTFJ_ECOLI	Uncharacterized protein YtfJ	ytfJ	-0.302563	0.00219213	2.65913	0	3	3	0	0
SDHM_ECOLI	L-serine dehydratase 2	sdaB	-0.302563	0.0248962	1.60387	0	3	3	0	0
TEHB_ECOLI	Tellurite methyltransferase	tehB	-0.302563	0.0248962	1.60387	0	3	3	0	0
TRUA_ECOBW	tRNA pseudouridine synthase A	truA	-0.302563	0.0248962	1.60387	0	3	3	0	0
HISJ_ECOLI	Histidine-binding periplasmic protein	hisJ	-0.302563	0.0572352	1.24234	0	3	3	0	0
PURU_ECOLI	Formyltetrahydrofolate deformylase	purU	-0.302563	0.0572352	1.24234	0	3	3	0	0
ARTI_ECOLI	Putative ABC transporter arginine-binding protein 2	artI	-0.302563	0.155016	0.809623	0	3	3	0	0
NAGB_ECOBW	Glucosamine-6-phosphate deaminase	nagB	-0.302563	0.277069	0.557412	0	3	3	0	0
RATB_ECOLI	UPF0125 protein RatB	ratB	-0.302563	0.386654	0.412678	0	3	3	0	0
YEBE_ECOLI	Inner membrane protein YebE	yebE	-0.302563	0.576633	0.239101	0	3	3	0	0
RL31_ECOBW	50S ribosomal protein L31	rpmE	-0.332575	0.277069	0.557412	0	3	3	0	0
DCOS_ECOLI	Ornithine decarboxylase, inducible	speF	-0.341037	0.0013239	2.87815	0	3	3	0	0
NANE_ECOBW	Putative N-acetylmannosamine-6-phosphate 2-epimerase	nanE	-0.341037	0.0013239	2.87815	0	3	3	0	0
SYK2_ECOLI	Lysine--tRNA ligase, heat inducible	lysU	-0.341037	0.0161301	1.79236	0	3	3	0	0
YCDY_ECOLI	Chaperone protein YcdY	ycdY	-0.341037	0.0907332	1.04223	0	3	3	0	0
LOLE_ECOLI	Lipoprotein-releasing system transmembrane protein LolE	lolE	-0.341037	0.289477	0.538385	0	3	3	0	0
OTC1_ECOLI	Ornithine carbamoyltransferase chain I	argI	-0.341037	0.289477	0.538385	0	3	3	0	0
RS18_ECOBW	30S ribosomal protein S18	rpsR	-0.341037	0.373901	0.427243	0	3	3	0	0
RARA_ECOLI	Replication-associated recombination protein A	rarA	-0.341037	0.44887	0.34788	0	3	3	0	0
DEAD_ECOLI	ATP-dependent RNA helicase DeaD	deaD	-0.341037	0.0390205	1.40871	0	3	3	0	0
SECE_ECOLI	Protein translocase subunit SecE	secE	-0.341037	0.0390205	1.40871	0	3	3	0	0
G6PI_ECOBW	Glucose-6-phosphate isomerase	pgi	-0.341037	0.184849	0.733183	0	3	3	0	0
RHLB_ECOBW	ATP-dependent RNA helicase RhlB	rhlB	-0.341037	0.184849	0.733183	0	3	3	0	0
PHNA_ECOLI	Protein PhnA	phnA	-0.341037	0.289477	0.538385	0	3	3	0	0
RNI_ECOLI	Ribonuclease I	rna	-0.341037	0.289477	0.538385	0	3	3	0	0
YIEP_ECOLI	Uncharacterized HTH-type transcriptional regulator YieP	yieP	-0.341037	0.383733	0.415971	0	3	3	0	0
TSX_ECOLI	Nucleoside-specific channel-forming protein tsx	tsx	-0.351472	0.00481268	2.31761	0	3	3	0	0
RL7_ECOBW	50S ribosomal protein L7/L12	rplL	-0.36257	0.258771	0.587084	0	3	3	0	0
RECA_ECOBW	Protein RecA	recA	-0.36257	0.258771	0.587084	0	3	3	0	0
GPMI_ECOLI	2,3-bisphosphoglycerate-independent phosphoglycerate mutase	gpmI	-0.374396	0.0161301	1.79236	0	3	3	0	0
MALE_ECOLI	Maltose-binding periplasmic protein	malE	-0.378512	0.00653338	2.18486	0	3	3	0	0
ETK_ECOLI	Tyrosine-protein kinase etk	etk	-0.378512	0	65535	0	3	3	0	0
GFCE_ECOLI	Putative polysaccharide export protein GfcE	gfcE	-0.378512	0.00653338	2.18486	0	3	3	0	0
GLMM_ECOBW	Phosphoglucosamine mutase	glmM	-0.378512	0.039942	1.39857	0	3	3	0	0
YMGD_ECOLI	Uncharacterized protein YmgD	ymgD	-0.378512	0.039942	1.39857	0	3	3	0	0
FADB_ECOBW	Fatty acid oxidation complex subunit alpha	fadB	-0.378512	0.0601698	1.22062	0	3	3	0	0
APT_ECOBW	Adenine phosphoribosyltransferase	apt	-0.378512	0.121004	0.917201	0	3	3	0	0
YBFF_ECOLI	Esterase YbfF	ybfF	-0.378512	0.121004	0.917201	0	3	3	0	0
DEDD_ECOLI	Cell division protein DedD	dedD	-0.378512	0.208	0.681937	0	3	3	0	0
NANR_ECOBW	Transcriptional regulator NanR	nanR	-0.378512	0.40352	0.394135	0	3	3	0	0
FLIY_ECOLI	Cystine-binding periplasmic protein	fliY	-0.402098	0.0944463	1.02481	0	3	3	0	0
NMPC_ECOLI	Putative outer membrane porin protein NmpC	nmpC	-0.415037	0	65535	0	3	3	0	0
GLPT_ECOLI	Glycerol-3-phosphate transporter	glpT	-0.415037	0.000562004	3.25026	0	3	3	0	0
YCIK_ECOLI	Uncharacterized oxidoreductase YciK	yciK	-0.415037	0.00749043	2.12549	0	3	3	0	0
TDCD_ECOLI	Propionate kinase	tdcD	-0.415037	0.00749043	2.12549	0	3	3	0	0
FOLX_ECOLI	Dihydroneopterin triphosphate 2'-epimerase	folX	-0.415037	0.0194418	1.71126	0	3	3	0	0
SODM_ECOLI	Superoxide dismutase [Mn]	sodA	-0.415037	0.146912	0.832944	0	3	3	0	0
DBHA_ECOLI	DNA-binding protein HU-alpha	hupA	-0.415037	0.373901	0.427243	0	3	3	0	0
LPXT_ECOLI	Lipid A 1-diphosphate synthase	lpxT	-0.415037	0.373901	0.427243	0	3	3	0	0
RSMF_ECOBW	Ribosomal RNA small subunit methyltransferase F	rsmF	-0.415037	0.434802	0.361709	0	3	3	0	0
CSPE_ECOLI	Cold shock-like protein CspE	cspE	-0.426265	0.00793309	2.10056	0	3	3	0	0
MBHM_ECOLI	Hydrogenase-2 large chain	hybC	-0.450661	0.000388171	3.41098	0	3	3	0	0
IBPB_ECOBW	Small heat shock protein IbpB	ibpB	-0.450661	0.0141726	1.84855	0	3	3	0	0
MUKE_ECOLI	Chromosome partition protein MukE	mukE	-0.450661	0.106166	0.974013	0	3	3	0	0
FIU_ECOLI	Catecholate siderophore receptor Fiu	fiu	-0.450661	0.201846	0.69498	0	3	3	0	0
YIGB_ECOLI	5-amino-6-(5-phospho-D-ribitylamino)uracil phosphatase YigB	yigB	-0.450661	0.241122	0.617763	0	3	3	0	0
NUDJ_ECODH	Phosphatase NudJ	nudJ	-0.450661	0.351498	0.454078	0	3	3	0	0
RCSB_ECOLI	Transcriptional regulatory protein RcsB	rcsB	-0.450661	0.373901	0.427243	0	3	3	0	0
TALA_ECOLI	Transaldolase A	talA	-0.463947	0.0423945	1.37269	0	3	3	0	0
OMPW_ECOLI	Outer membrane protein W	ompW	-0.485427	0.00227843	2.64237	0	3	3	0	0
TRAT1_ECOLI	TraT complement resistance protein	traT	-0.485427	0.00227843	2.64237	0	3	3	0	0
FADA_ECOLI	3-ketoacyl-CoA thiolase	fadA	-0.485427	0.0820863	1.08573	0	3	3	0	0
BTUB_ECOLI	Vitamin B12 transporter BtuB	btuB	-0.485427	0.00227843	2.64237	0	3	3	0	0
DADA_ECOBW	D-amino acid dehydrogenase	dadA	-0.485427	0.00227843	2.64237	0	3	3	0	0
YJHU_ECOLI	Uncharacterized transcriptional regulator YjhU	yjhU	-0.485427	0.0161301	1.79236	0	3	3	0	0
NARP_ECOLI	Nitrate/nitrite response regulator protein NarP	narP	-0.485427	0.127046	0.896038	0	3	3	0	0
OBG_ECODH	GTPase Obg	obg	-0.485427	0.373901	0.427243	0	3	3	0	0
CSPA_ECOLI	Cold shock protein CspA	cspA	-0.49304	0.0926527	1.03314	0	3	3	0	0
DBHB_ECOLI	DNA-binding protein HU-beta	hupB	-0.499571	0.393806	0.404717	0	3	3	0	0
GALP_ECOLI	Galactose-proton symporter	galP	-0.519374	0.0798253	1.09786	0	3	3	0	0
NANK_ECOBW	N-acetylmannosamine kinase	nanK	-0.519374	0.145767	0.836341	0	3	3	0	0
END1_ECOLI	Endonuclease-1	endA	-0.519374	0.202775	0.692985	0	3	3	0	0
FRDC_ECOBW	Fumarate reductase subunit C	frdC	-0.519374	0.263452	0.579299	0	3	3	0	0
ATP6_ECOBW	ATP synthase subunit a	atpB	-0.519374	0.263452	0.579299	0	3	3	0	0
CHEA_ECOLI	Chemotaxis protein CheA	cheA	-0.552541	0.000151011	3.82099	0	3	3	0	0
FLGE_ECOLI	Flagellar hook protein FlgE	flgE	-0.552541	0.147518	0.831156	0	3	3	0	0
RCSD_ECOLI	Phosphotransferase RcsD	rcsD	-0.552541	0.326435	0.486203	0	3	3	0	0
MACA_ECOLI	Macrolide export protein MacA	macA	-0.552541	0.418146	0.378672	0	3	3	0	0
CLCA_ECOBW	H(+)/Cl(-) exchange transporter ClcA	clcA	-0.570316	0.338488	0.470457	0	3	3	0	0
SDAC_ECOLI	Serine transporter	sdaC	-0.602665	0.216119	0.665306	0	3	3	0	0
YFCZ_ECOLI	UPF0381 protein YfcZ	yfcZ	-0.633872	0.103548	0.98486	0	3	3	0	0
BCSB_ECOLI	Cyclic di-GMP-binding protein	bcsB	-0.647698	0.117491	0.929995	0	3	3	0	0
IF1_ECOLI	Translation initiation factor IF-1	infA	-0.647698	0.373901	0.427243	0	3	3	0	0
YIDR_ECOLI	Uncharacterized protein YidR	yidR	-0.678072	0.162729	0.788534	0	3	3	0	0
PIFA_ECOLI	Phage T7 exclusion protein	pifA	-0.707819	0.260973	0.583405	0	3	3	0	0
FRDD_ECOBW	Fumarate reductase subunit D	frdD	-0.736966	0.185684	0.731225	0	3	3	0	0
NLPA_ECOLI	Lipoprotein 28	nlpA	-0.736966	0.226325	0.645268	0	3	3	0	0
FLIC_ECOLI	Flagellin	fliC	-1.14543	0.107094	0.970235	0	3	3	0	0
DCUC_ECOLI	Anaerobic C4-dicarboxylate transporter DcuC	dcuC	-1.22239	0.107094	0.970235	0	3	3	0	0
BAER_ECOLI	Transcriptional regulatory protein BaeR	baeR	-1.26303	0.373901	0.427243	0	3	3	0	0
CHEZ_ECOLI	Protein phosphatase CheZ	cheZ	-5.69627	0.358674	0.4453	0	3	3	0	0
FHUA_ECOLI	Ferrichrome-iron receptor	fhuA	-0.584963	0	65535	-1	3	3	0	1
MCP4_ECOLI	Methyl-accepting chemotaxis protein IV	tap	-0.584963	0.00749043	2.12549	-1	3	3	0	1
FKBB_ECOLI	FKBP-type 22 kDa peptidyl-prolyl cis-trans isomerase	fklB	-0.584963	0.0306945	1.51294	-1	3	3	0	1
ALSB_ECOLI	D-allose-binding periplasmic protein	alsB	-0.616671	0.00377202	2.42343	-1	3	3	0	1
NANA_ECOBW	N-acetylneuraminate lyase	nanA	-0.628031	0.0449088	1.34767	-1	3	3	0	1
FLIM_ECOLI	Flagellar motor switch protein FliM	fliM	-0.647698	0.00301638	2.52051	-1	3	3	0	1
FLIG_ECOLI	Flagellar motor switch protein FliG	fliG	-0.707819	4.52021e-05	4.34484	-1	3	3	0	1
APHA_ECOLI	Class B acid phosphatase	aphA	-0.707819	0.0089709	2.04716	-1	3	3	0	1
MCP2_ECOLI	Methyl-accepting chemotaxis protein II	tar	-0.736966	2.5264e-05	4.5975	-1	3	3	0	1
FLIN_ECOLI	Flagellar motor switch protein FliN	fliN	-0.736966	0.00164129	2.78481	-1	3	3	0	1
BOR_LAMBD	Lipoprotein bor	bor	-0.784271	0.000601246	3.22095	-1	3	3	0	1
OMPF_ECOLI	Outer membrane protein F	ompF	-0.842459	0.000503846	3.2977	-1	3	3	0	1
LDCI_ECOLI	Lysine decarboxylase, inducible	cadA	-0.847997	0.00015726	3.80338	-1	3	3	0	1
FADL_ECOLI	Long-chain fatty acid transport protein	fadL	-0.859822	0.00724559	2.13993	-1	3	3	0	1
OMPT_ECOLI	Protease 7	ompT	-0.862496	0.000843833	3.07374	-1	3	3	0	1
BFR_ECOLI	Bacterioferritin	bfr	-0.906891	0.000265505	3.57593	-1	3	3	0	1
CADB_ECOLI	Probable cadaverine/lysine antiporter	cadB	-0.928447	0.00651852	2.18585	-1	3	3	0	1
CHEW_ECOLI	Chemotaxis protein CheW	cheW	-0.95109	0.00148204	2.82914	-1	3	3	0	1
MCP1_ECOLI	Methyl-accepting chemotaxis protein I	tsr	-1	0.000584411	3.23328	-1	3	3	0	1
RPIB_ECOLI	Ribose-5-phosphate isomerase B	rpiB	-1.04731	0.000268046	3.57179	-1	3	3	0	1
YJHC_ECOLI	Uncharacterized oxidoreductase YjhC	yjhC	-1.20163	0.010795	1.96678	-1	3	3	0	1
PPIC_ECOLI	Peptidyl-prolyl cis-trans isomerase C	ppiC	-1.22239	0.0102497	1.98929	-1	3	3	0	1
CHEY_ECOLI	Chemotaxis protein CheY	cheY	-1.5025	0.033853	1.4704	-1	3	3	0	1
